# Supplementary material for: Proteomic View of Interactions of Shiga Toxin-Producing Escherichia coli with the Intestinal Environment in Gnotobiotic Piglets
Source: PLoS One. 2013 Jun 19;8(6):e66462. doi: 10.1371/journal.pone.0066462 (PMC3686733; doi:10.1371/journal.pone.0066462)
Supplement: Dataset S1 — Protein abundance differences comparing EHEC strain 86–24 cells cultured in vitro versus EHEC strain 86–24 cells isolated from the intestine of infected piglets. This Table includes data from a shotgun proteomics analysis computing protein values using the APEX Quantitative Proteomics Tool and from a differential 2D gel display analysis computing protein values in the gel image analysis software Proteomweaver v4. Detailed legends are provided in the 1st worksheet of the dataset. (XLSX) [file pone.0066462.s002.xlsx]

## Sheet: Legend Dataset S1
Dataset S1
Protein abundance differences comparing EHEC strain 86-24 cells cultured in vitro versus EHEC strain 86-24 cells isolated from the intestine of infected piglets
This Table includes data from a shotgun proteomics analysis computing protein values using the APEX Quantitative Proteomics Tool and from a differential 2D gel display analysis computing protein values in the gel image analysis software Proteoweaver v4.
column A: Genbank accession number in NCBI - Escherichia coli O157:H7 EDL933 protein sequence database (chromosome and pO157 plasmid).
column B: Locus tag - Escherichia coli O157:H7 EDL933 protein sequence database (chromosome and pO157 plasmid).
column C: Gene name - Escherichia coli O157:H7 EDL933 protein sequence database (chromosome and pO157 plasmid); updated gene names/synonyms have been added from the respective Uniprot datbase or the EcoCyc database entries.
column D: MW - relative molecular weight of protein (mass units).
column E: pI - isoelectric point of protein.
column F: Protein description - descriptions from EDL933 genome database; more informative description may have been added from the respective Uniprot datbase or the EcoCyc database entries.
column G: Functional category - protein functional categories were obtained from extensive data mining in the Uniprot and EcoCyc databases and the general E. coli literature; to sort the data, one functional category was selected if a protein was assigned two or more functions; a question mark indicates that a function was tentatively assigned.
column H: Transcriptional control - transcriptional control data were derived from the Uniprot and EcoCyc databases; + indicates positive control (gene expression induction); - indicates negative control (gene expression repression); gene-specific regulators are generally not included.
column I: Notes - notes were included to emphasize specific functions of a protein that may be particularly meaningful for the adaptation to the in vivo environment.
column J: PSORTb subcellular localization - subcellular localizations of proteins were derived from assignments by the PSORTb algorithms (http://www.psort.org/psortb/).
column K: Main functional role - functional role categories for proteins according to the GO ontology.
column L: In vitro APEXi quantities - the average protein quantity using quantification by the APEX Quantitative Proteomics Tool and a total protein count per cell of 2.5 million; in vitro cell culture proteomic datasets (n=11).
column M: In vivo APEXi quantities - the average protein quantity using quantification by the APEX Quantitative Proteomics Tool and a total protein count per cell of 2.5 million; in vivo cell culture proteomic datasets (n=7).
column N: Ratio in vivo / in vitro - the quotient of the APEXi values in column M over column L.
column O: Method - statistical method for comparison of in vivo vs. in vitro data; Wilcoxon Rank Sum test (W*)
column P: n=11 - sample number (in vitro), for Wilcoxon Rank Sum test
column Q: n=7 - sample number (in vivo), for Wilcoxon Rank Sum test
column R: W - W value of the non-parametric two-sample Wilcoxon Rank Sum test used to determine proteins differentially abundant in group 2 versus group 1 with statistical significance
column S: W* - W* value of the non-parametric two-sample Wilcoxon Rank Sum test used to determine proteins differentially abundant in group 2 versus group 1 with statistical significance
column T: P-value - the probability of obtaining a test statistic at least as extreme as the one that was actually observed, assuming that the null hypothesis is true (Wilcoxon Rank Sum test, APEX datasets)
column U: Adjusted p-value Benjamini Hochberg - determination of the false discovery rate applied to the Wicoxon Rank Sum test results for the APEXi datasets (used in multiple hypothesis testing to correct for multiple comparisons); generally, we considered a false discovery rate of 0.05 (5%) as a cut-off value for statistical significance; some proteins were included in the Table even if this cu…
column V - AF: ivt. …… - APEXi values for all 11 in vitro samples.
column AG - AM: ivv. ….. - APEXi values for all 7 in vivo samples; the brown-shaded columns indicate one of the two in vivo subgroups (4 analyses) further compared to another in vivo subgroup (3 analyses) in the unshaded columns (see also Dataset S2).
column AO: Spot ID - the spot identification number assigned in the 2D differential gel display analysis (see Supplementary Figure S1); unfilled rows indicate that a spot for a protein identified by shotgun proteomics (APEX) was not assigned.
column AP: Superspot ID - the spot identification number assigned by the 2D gel analysis software Proteomweaver v4.
column AQ: Genbank accession number in NCBI - Escherichia coli O157:H7 EDL933 protein sequence database (chromosome and pO157 plasmid).
column AR: In vitro group 1 Avg - 2D gel spot quantity averaged from 8 gels for in vitro samples; the protein quantity was measured as a pixel value of Coomassie Brilliant Blue-stained spot by Proteomweaver v4 (n=8).
column AS: In vivo group 2 Avg - 2D gel spot quantity averaged from 15 gels for in vivo samples; the protein quantity was measured as a pixel value of Coomassie Brilliant Blue-stained spot by Proteomweaver v4 (n=15).
column AT: Ratio in vivo versus in vitro - the quotient of the 2D gel values in column AS over column AR.
column AU: W - W value of the non-parametric two-sample Wilcoxon Rank Sum test used to determine proteins differentially abundant in group 2 versus group 1 with statistical significance (2D gels)
column AV: W* - W* value of the non-parametric two-sample Wilcoxon Rank Sum test used to determine proteins differentially abundant in group 2 versus group 1 with statistical significance
column AW: P-value - the probability of obtaining a test statistic at least as extreme as the one that was actually observed, assuming that the null hypothesis is true (Wilcoxon Rank Sum test, 2D gel datasets)
column AX: Adjusted p-value Benjamini Hochberg - determination of the false discovery rate applied to the Wicoxon Rank Sum test results for the 2D gel datasets (used in multiple hypothesis testing to correct for multiple comparisons); generally, we considered a false discovery rate of 0.05 (5%) as a cut-off value for statistical significance; some proteins were included in the Table even if this …
column AY: LCMSMS vs. 2D gel: direction of change - this column indicates whether the direction of a change (in vivo versus in vitro) for a given protein is the same in the APEX as in the differetial 2D gel display analysis; Y=Yes; N=No; NA: there are two gel spots for one distinct protein (with one APEX value); therefore only a comparison was made between the APEX value and the most abundant pro…

## Sheet: in vivo vs in vitro
General Protein Information											APEX Quantitative Data																													2D Gel Quantitative Data
gi| Acc. no.	Locus tag	Gene name	MW	pI	Protein description	Functional category	Transcriptinal control	Notes	PSortB subcellular localization	Main functional role	in vitro APEXi quantities, Avg (n=11)	in vivo APEXi quantities, Avg (n=7)	Ratio: in vivo vs in vitro	Method	n (in vitro)	n (in vivo)	W	W*	p-value	adj. p (Benj./Hochberg)	ivt. 10-2007 090924	ivt. 10-2007 091229	ivt. 10-2007 100222	ivt. 10-2007 100706	ivt. 01-2009 090930	ivt. 01-2009 100106	ivt. 01-2009 100510	ivt. 03-2009 100504	ivt. 03-2009 091103	ivt. 03-2009 091028	ivt. 03-2009 100714	ivv. E265-6 100318	ivv. E265-6 100402	ivv. E265-6 100324	ivv. E265-6 100710	ivv. E266-6 100414	ivv. E267-6 100419	ivv. E267-6 100718		Spot no.	Super-spot ID	gi| Acc. No.	in vitro group 1 Avg (n=8)	in vivo group 2 Avg (n=15)	Ratio in vivo vs. in vitro (gr.2/gr.1)	W	W*	p-value	adj. p (Benjamini/Hochberg)
15801728	Z2306	aldA	52236.7	5.07	lactaldehyde/glyceraldehyde dehydrogenase	aerobic EM: glycerol/sugar metabolism	Crp+,ArcA-,Fnr-		Cytoplasmic	Energy metabolism	6007	851	0.14	(W*) Large Sample Approx.	11	7	28	-3.48682	0.000489	0.00662925	4921	4911	6262	6703	3896	7879	3858	8771	5604	6782	6489	247	471	753	119	1769	1271	1328		52	1702182	15801728	4.4528e+06	1.36966e+06	0.307595	120	-3.87298	0.000107511	0.000774822
15803933	Z4786	glpD	56736.2	7.27	glycerol-3-phosphate dehydrogenase	aerobic EM: glycerol/sugar metabolism	Crp+,ArcA-		Cytoplasmic	Energy metabolism	14380	8506	0.59	(W*) Large Sample Approx.	11	7	37	-2.67172	0.00754642	0.037493	19252	9428	15281	18405	19419	17181	16134	10839	12273	6646	13317	7803	7361	7541	6137	9329	10117	11253				15803933
15804515	Z5471	glpK	56974.4	5.36	glycerol kinase	aerobic EM: glycerol/sugar metabolism	Crp+		Cytoplasmic	Energy metabolism	32417	9134	0.28	(W*) Large Sample Approx.	11	7	28	-3.48682	0.000489	0.00662925	31619	31118	36734	39565	28540	40759	25355	30726	36840	21634	33703	7688	7466	7622	5025	13072	11083	11979		127	1702597	15804515	4.6053e+06	2.10174e+06	0.456373	122	-3.74388	0.000181197	0.000979403
	Z5471					aerobic EM: glycerol/sugar metabolism																																		127	1702608	15804515	1.72642e+07	6.61633e+06	0.383239	129	-3.29204	0.000994649	0.00354344
15799800	Z0126	lpdA	50686.6	5.79	dihydrolipoamide dehydrogenase	aerobic EM: TCA cycle	Fis+,ArcA-,FruR-		Cytoplasmic	Energy metabolism	10609	5308	0.5	(W*) Large Sample Approx.	11	7	30	-3.30568	0.000947	0.00897038	10345	11515	12196	10983	8102	12175	6667	11305	10575	12138	10701	4427	4646	4720	4334	4968	5705	8353		10	1717727	15799800	11083029	4.97127e+06	0.448548	137	-2.77564	0.00550935	0.0147622
15799802	Z0128	acnB	93480.3	5.24	bifunctional aconitate hydratase 2/2-methylisocitrate dehydratase	aerobic EM: TCA cycle	Crp+,ArcA-,FruR-		Cytoplasmic	Energy metabolism	10264	1789	0.17	(W*) Large Sample Approx.	11	7	28	-3.48682	0.000489	0.00662925	10638	8642	9413	13119	11950	10829	11394	9271	9619	7989	10041	1265	1069	1211	1184	2882	2500	2411		11	1710877	15799802	9.17198e+06	2.36849e+06	0.258231	144	-2.32379	0.0201368	0.0427991
	Z0128					aerobic EM: TCA cycle																																		11	1710898	15799802	3.85776e+06	576732	0.149499	140	-2.58199	0.00982327	0.0236892
15800424	Z0873	gltA	47970.8	6.15	type II citrate synthase	aerobic EM: TCA cycle	Crp+,ArcA-		Cytoplasmic	Energy metabolism	21735	4023	0.19	(W*) Large Sample Approx.	11	7	28	-3.48682	0.000489	0.00662925	32838	15531	24742	23116	25811	21644	16836	15495	27557	15860	19659	2055	2240	3269	1907	5611	6305	6771		23	1702208	15800424	1.25366e+07	1.83258e+06	0.146179	128	-3.35659	0.000789113	0.00296272
	Z0873					aerobic EM: TCA cycle																																		23	1778529	15800424	5.45565e+06	333981	0.0612174	120	-3.99317	6.51968e-05	0.000774822
15800427	Z0877	sdhA	64409.1	5.91	succinate dehydrogenase flavoprotein subunit	aerobic EM: TCA cycle	Crp+,Fur+, Fnr-		Cytoplasmic Membrane	Energy metabolism	14936	3130	0.21	(W*) Large Sample Approx.	11	7	28	-3.48682	0.000489	0.00662925	14762	15693	18580	12731	11487	14072	13438	15774	19838	11151	16775	1667	2051	2259	1043	6043	5270	3579		24	1716756	15800427	1.17513e+07	2.69379e+06	0.229234	130	-3.22749	0.00124883	0.00425553
	Z0877					aerobic EM: TCA cycle																																		24	1702080	15800427	3033405	654401	0.215731	126	-3.48569	0.000490879	0.00209598
15800428	Z0878	sdhB	26782.9	6.32	succinate dehydrogenase iron-sulfur subunit	aerobic EM: TCA cycle	Crp+,Fur+, Fnr-		Cytoplasmic Membrane	Energy metabolism	12638	3954	0.31	(W*) Large Sample Approx.	11	7	28	-3.48682	0.000489	0.00662925	12454	11437	14345	14119	12088	15638	12853	12633	11123	9046	13281	2850	2504	2615	624	8000	6757	4330		25	1702336	15800428	7.44609e+06	2.75585e+06	0.370108	120	-3.87298	0.000107511	0.000774822
15800430	Z0880	sucA/kgd	105063	6.04	alpha-ketoglutarate decarboxylase	aerobic EM: TCA cycle	Crp+,Fur+, Fnr-		Cytoplasmic	Energy metabolism	11181	1548	0.14	(W*) Large Sample Approx.	11	7	28	-3.48682	0.000489	0.00662925	8853	10785	12269	10194	10494	14505	10205	8875	16346	6726	13737	1381	775	963	527	2765	2542	1885		1	1778593	15800430	8.90743e+06	398114	0.0446946	143	-2.46245	0.013799	0.0315766
15800431	Z0881	sucB	44009.5	5.58	dihydrolipoamide acetyltransferase	aerobic EM: TCA cycle	Crp+,Fur+, Fnr-		Cytoplasmic	Energy metabolism	13294	4718	0.35	(W*) Large Sample Approx.	11	7	28	-3.48682	0.000489	0.00662925	12979	20001	12687	20079	13098	10791	12989	8845	14610	7604	12545	3899	3483	3803	2798	6442	5578	7026		6	1716766	15800431	6.78911e+06	1.20401e+06	0.177344	135	-2.90474	0.00367561	0.0105716
15800432	Z0882	sucC	41391.1	5.37	succinyl-CoA synthetase subunit beta	aerobic EM: TCA cycle	Crp+,Fur+, Fnr-		Cytoplasmic	Energy metabolism	15710	3882	0.25	(W*) Large Sample Approx.	11	7	28	-3.48682	0.000489	0.00662925	16509	18040	17277	22845	16561	19105	15693	10498	12706	9333	14237	2276	2776	2643	2471	6210	5471	5328		27	1702206	15800432	1.17167e+07	4.08386e+06	0.348551	120	-3.87298	0.000107511	0.000774822
15800433	Z0883	sucD	29776.3	6.32	succinyl-CoA synthetase subunit alpha	aerobic EM: TCA cycle	Crp+,Fur+, Fnr-		Cytoplasmic	Energy metabolism	21978	4299	0.2	(W*) Large Sample Approx.	11	7	28	-3.48682	0.000489	0.00662925	22360	20717	20236	24958	19022	24188	18836	18045	29247	18189	25958	1934	2355	2774	1765	8396	6465	6406		28	1702104	15800433	1.52095e+07	4.02878e+06	0.264885	120	-3.87298	0.000107511	0.000774822
15801333	Z1865	icdA	45769.1	5.22	isocitrate dehydrogenase	aerobic EM: TCA cycle	FruR+,ArcA-		Cytoplasmic	Energy metabolism	21055	4585	0.22	(W*) Large Sample Approx.	11	7	28	-3.48682	0.000489	0.00662925	13000	21495	25258	14129	11809	25473	11737	25981	26491	25499	30737	2504	3162	3623	3036	5015	7584	7167		48	1702445	15801333	1.47423e+07	6.67459e+06	0.452751	121	-3.80843	0.00013985	0.000894754
	Z1865					aerobic EM: TCA cycle																																		48	1702116	15801333	4142354	1.60585e+06	0.387666	120	-3.87298	0.000107511	0.000774822
15801901	Z2532	acnA	97655.3	5.55	aconitate hydratase	aerobic EM: TCA cycle	FruR+,Crp+,ArcA-,Fnr-		Cytoplasmic	Energy metabolism	2075	133	0.06	(W*) Large Sample Approx. w/ corr. for tied ranks	11	7	28	-3.48862	0.000486	0.00662925	2016	1831	1646	2713	2280	2188	2437	2334	2065	1683	1632	72	104	0	0	358	213	185		54	1774541	15801901	2530626	415538	0.164204	144	-2.37357	0.0176173	0.0380897
15802025	Z2614	fumC	50459.9	6.12	fumarate hydratase	aerobic EM: TCA cycle	MarA+,ArcA-,Fnr-		Cytoplasmic	Energy metabolism	998	56	0.06	(W*) Large Sample Approx. w/ corr. for tied ranks	11	7	28	-3.50495	0.000457	0.00662925	1708	515	634	926	1466	927	1116	667	1148	1341	528	160	175	0	0	57	0	0				15802025
15802026	Z2615	fumA	60295.3	6.11	fumarate hydratase class I; aerobic isozyme	aerobic EM: TCA cycle	Crp+,ArcA-,Fnr-		Cytoplasmic	Energy metabolism	3279	336	0.1	(W*) Large Sample Approx. w/ corr. for tied ranks	11	7	29	-3.4593	0.000542	0.00711429	4286	2336	2880	3984	3825	2556	3611	3580	2738	2610	3658	0	0	0	0	0	0	2355				15802026
15803770	Z4595	mdh	32336	5.61	malate dehydrogenase	aerobic EM: TCA cycle	Crp+,ArcA-		Unknown/Multiple Localization	Energy metabolism	16705	6949	0.42	(W*) Large Sample Approx.	11	7	29	-3.39625	0.000683	0.00789882	16892	18454	17213	24615	9964	18822	12048	20250	11732	19945	13823	5542	4761	5631	5065	9158	11280	7203		104	1702230	15803770	9.32936e+06	6.08067e+06	0.651778	121	-3.80843	0.00013985	0.000894754
15804600	Z5600	aceB	60273.3	5.39	malate synthase	aerobic EM: TCA cycle, glyoxalate shunt	FruR+,ArcA-		Cytoplasmic	Energy metabolism	1139	167	0.15	(W*) Large Sample Approx. w/ corr. for tied ranks	11	7	30	-3.32287	0.000891	0.00897038	1540	909	1330	1935	1224	836	1342	654	1137	509	1111	0	0	133	0	709	0	330				15804600
15804601	Z5601	aceA	48202.1	5.1	isocitrate lyase	aerobic EM: TCA cycle, glyoxalate shunt	FruR+,ArcA-		Cytoplasmic	Energy metabolism	5676	501	0.09	(W*) Large Sample Approx. w/ corr. for tied ranks	11	7	28	-3.48862	0.000486	0.00662925	5532	7181	4976	4404	5983	9183	6195	5688	4568	5062	3663	162	0	107	0	1520	636	1080		188	1702803	15804601	3.52755e+06	933978	0.264767	120	-3.87298	0.000107511	0.000774822
15804337	Z5235	atpE	8255.83	4.44	F0F1 ATP synthase subunit C	aerobic/anaerobic EM: ATP synthesis			Cytoplasmic Membrane	Energy metabolism	5924	12181	2.06	(W*) Large Sample Approx.	11	7	97	2.76228	0.00573986	0.0313072	4755	2839	13041	7234	4762	6450	5324	4951	6768	3896	5142	16109	12677	6056	10416	15775	11401	12829				15804337
15799810	Z0137	yadF/can	25154	6.04	carbonic anhydrase	aerobic/anaerobic EM: carbon utilization	Fnr-	more active under aerobic conditions	Cytoplasmic	Central intermediary metabolism	2843	1122	0.39	(W*) Large Sample Approx.	11	7	30	-3.30568	0.000947	0.00897038	2471	3664	3630	3836	2626	3544	2108	2206	1563	2568	3054	531	724	720	2062	1171	1693	952				15799810
15800161	Z0534	cyoB	74365.4	6.7	cytochrome o ubiquinol oxidase subunit I	aerobic/anaerobic EM: electron transport chain	Crp+,ArcA-,Fnr-,FruR-		Cytoplasmic Membrane	Energy metabolism	1326	61	0.05	(W*) Large Sample Approx. w/ corr. for tied ranks	11	7	28	-3.52337	0.000426	0.00662925	517	2340	886	1347	2330	421	2026	673	2821	512	719	0	0	0	0	0	139	290				15800161
15800162	Z0535	cyoA	34928.9	7.13	cytochrome o ubiquinol oxidase subunit II	aerobic/anaerobic EM: electron transport chain	Crp+,ArcA-,Fnr-,FruR-		Cytoplasmic Membrane	Energy metabolism	1962	132	0.07	(W*) Large Sample Approx. w/ corr. for tied ranks	11	7	28	-3.52337	0.000426	0.00662925	1405	3779	1927	519	3101	814	3821	833	2857	1593	930	0	0	0	0	476	0	450				15800162
15802826 *	Z3538	nuoK	10844.7	8.38	NADH dehydrogenase subunit K	aerobic/anaerobic EM: electron transport chain	Fis+,NarL+,ArcA-,Fnr-		Cytoplasmic Membrane	Energy metabolism	935	86	0.09	(W*) Large Sample Approx. w/ corr. for tied ranks	11	7	45	-2.13767	0.0325435	0.103822	531	2318	1829	0	916	869	1792	0	2025	0	0	599	0	0	0	0	0	0				15802826
15802828	Z3540	nuoI	20537	5.4	NADH dehydrogenase subunit I	aerobic/anaerobic EM: electron transport chain	Fis+,NarL+,ArcA-,Fnr-		Cytoplasmic	Energy metabolism	2042	1110	0.54	(W*) Large Sample Approx.	11	7	31	-3.21512	0.00130391	0.0114389	2398	2053	2093	1990	2807	2041	1709	2384	1965	1298	1718	1231	1207	1001	597	1763	1085	882				15802828
15802829 *	Z3541	nuoH	36217.9	6.9	NADH dehydrogenase subunit H	aerobic/anaerobic EM: electron transport chain	Fis+,NarL+,ArcA-,Fnr-		Cytoplasmic Membrane	Energy metabolism	327	0	< 0.01	(W*) Large Sample Approx. w/ corr. for tied ranks	11	7	45.5	-2.26537	0.0234899	0.0798666	400	0	0	0	520	310	663	0	766	0	935	0	0	0	0	0	0	0				15802829
15802830	Z3542	nuoG	100544	5.85	NADH dehydrogenase subunit G	aerobic/anaerobic EM: electron transport chain	Fis+,NarL+,ArcA-,Fnr-		Cytoplasmic	Energy metabolism	2252	748	0.33	(W*) Large Sample Approx.	11	7	28	-3.48682	0.000489	0.00662925	2158	2066	2734	1193	1727	2293	1761	2858	3263	2141	2577	826	765	1119	401	728	850	550				15802830
15802831	Z3543	nuoF	49318.7	6.44	NADH dehydrogenase I subunit F	aerobic/anaerobic EM: electron transport chain	Fis+,NarL+,ArcA-,Fnr-		Cytoplasmic	Energy metabolism	2315	980	0.42	(W*) Large Sample Approx.	11	7	29	-3.39625	0.000683	0.00789882	2170	2429	2131	1222	2286	2931	2983	1695	2434	2300	2881	1170	1214	1132	432	1350	764	798				15802831
15802833	Z3545	nuoC	68678.1	6.05	bifunctional NADH:ubiquinone oxidoreductase subunit C/D	aerobic/anaerobic EM: electron transport chain	Fis+,NarL+,ArcA-,Fnr-		Cytoplasmic	Energy metabolism	2700	1456	0.54	(W*) Large Sample Approx.	11	7	33	-3.03398	0.00241347	0.0164549	3202	2000	2388	2976	2886	2900	3003	2585	2773	2502	2486	1130	1379	551	1140	2739	1728	1528				15802833
15802834	Z3546	nuoB	25044.7	5.95	NADH dehydrogenase subunit B	aerobic/anaerobic EM: electron transport chain	Fis+,NarL+,ArcA-,Fnr-		Cytoplasmic Membrane	Energy metabolism	2872	1565	0.54	(W*) Large Sample Approx.	11	7	37	-2.67172	0.00754642	0.037493	4339	2783	3825	1132	3086	3027	3332	2841	2941	2337	1954	1400	915	1707	1086	2930	2058	860				15802834
15804826	Z5846	cybC	11124.1	7.92	cytochrome b562	aerobic/anaerobic EM: electron transport chain		more active under aerobic conditions	Periplasmic	Energy metabolism	1758	235	0.13	(W*) Large Sample Approx. w/ corr. for tied ranks	11	7	28	-3.49404	0.000476	0.00662925	1187	2333	1744	883	1164	1104	1329	2825	1930	1850	2986	0	0	519	369	0	563	194				15804826
75994464	L7018	_	14581.3	4.99	putative cytochrome b562 family protein	aerobic/anaerobic EM: electron transport chain ?			Cytoplasmic	No Data	120	755	6.31	(W*) Large Sample Approx. w/ corr. for tied ranks	11	7	105	3.52337	0.000426	0.00662925	0	181	257	0	214	305	0	0	237	122	0	564	921	1337	410	776	552	722				75994464
15801658	Z2231	maeA/sfcA	64204.1	5.25	NAD-requiring malate dehydrogenase	aerobic/anaerobic EM: gluconeogenesis			Cytoplasmic Membrane	Energy metabolism	1652	230	0.14	(W*) Large Sample Approx. w/ corr. for tied ranks	11	7	28	-3.48862	0.000486	0.00662925	1366	1602	1472	1273	2457	1959	2331	1423	1667	1355	1266	294	560	297	0	324	136	0		167	1702378	15801658	2.25018e+06	976239	0.43385	140	-2.58199	0.00982327	0.0236892
15802114	Z2731	ppsA	87426.6	4.96	phosphoenolpyruvate synthase	aerobic/anaerobic EM: gluconeogenesis	FruR+		Cytoplasmic	Energy metabolism	8809	2680	0.3	(W*) Large Sample Approx.	11	7	28	-3.48682	0.000489	0.00662925	9331	7217	7316	11940	11425	8800	11829	8032	6750	6813	7443	1511	1907	2586	964	4600	4014	3176		155	1706640	15802114	1.3048e+07	1.15657e+06	0.0886404	150	-1.93697	0.052749	0.093532
161367576	Z3260	fbab	38107.7	6.25	fructose-bisphosphate aldolase	aerobic/anaerobic EM: gluconeogenesis	FruR-		Unknown	Unknown function	8277	1473	0.18	(W*) Large Sample Approx.	11	7	28	-3.48682	0.000489	0.00662925	8864	7501	5950	11926	6168	12230	7105	10983	6552	6851	6920	1475	1722	2141	1022	1741	1239	971		149	1702531	161367576	3.73396e+06	762260	0.204142	120	-3.87298	0.000107511	0.000774822
15802187	Z2811	_	30827.6	5.15	putative fructose-bisphosphate aldolase	aerobic/anaerobic EM: gluconeogenesis ?			Cytoplasmic	Energy metabolism	599	29	0.05	(W*) Large Sample Approx. w/ corr. for tied ranks	11	7	28	-3.55155	0.000383	0.00662925	716	259	490	930	307	437	1002	745	679	531	498	0	0	0	0	205	0	0				15802187
15800464	Z0925	gpmA	28555.3	5.85	phosphoglyceromutase	aerobic/anaerobic EM: glycolysis	Fur-,ArcA-		Cytoplasmic	Energy metabolism	4377	2694	0.62	(W*) Large Sample Approx.	11	7	38	-2.58115	0.00984717	0.0460943	6848	5421	3058	5400	3144	2982	2943	5391	3174	5214	4577	1799	2548	2436	3489	2179	2908	3499				15800464
15801727	Z2304	gapC	35761.4	6.01	glyceraldehyde-3-phosphate dehydrogenase	aerobic/anaerobic EM: glycolysis	Fnr-		Cytoplasmic	Energy metabolism	161	0	< 0.01	(W*) Large Sample Approx. w/ corr. for tied ranks	11	7	38.5	-2.78394	0.00537025	0.030484	161	58	331	0	0	0	253	503	76	160	224	0	0	0	0	0	0	0				15801727
15802134	Z2752	pfkB	32454.7	5.15	6-phosphofructokinase 2	aerobic/anaerobic EM: glycolysis			Cytoplasmic	Energy metabolism	932	419	0.45	(W*) Large Sample Approx. w/ corr. for tied ranks	11	7	38	-2.58248	0.00980921	0.0460943	1437	1115	1408	535	881	919	1379	535	877	407	761	580	379	0	675	254	568	475				15802134
15802193	Z2818	gapA	35531	6.61	glyceraldehyde-3-phosphate dehydrogenase	aerobic/anaerobic EM: glycolysis	Crp+,FruR-		Cytoplasmic	Energy metabolism	15980	31143	1.95	(W*) Large Sample Approx.	11	7	104	3.39625	0.000683	0.00789882	15326	14555	15786	25794	12829	12062	15810	18680	14121	15018	15800	32176	29581	33858	38451	21600	31672	30666		173	1702540	15802193	4.83046e+06	7.38626e+06	1.5291	238	3.74388	0.000181197	0.000979403
15803300	Z4094	eno	45608.8	5.32	phosphopyruvate hydratase	aerobic/anaerobic EM: glycolysis	FruR-		Cytoplasmic	Energy metabolism	5657	12037	2.13	(W*) Large Sample Approx.	11	7	105	3.48682	0.000489	0.00662925	5816	5898	4786	6448	5642	4782	4755	4302	7230	6637	5931	12086	12740	14950	14335	8539	11587	10022		91	1702381	15803300	6.98882e+06	1.67822e+07	2.40129	240	3.87298	0.000107511	0.000774822
	Z4094					aerobic/anaerobic EM: glycolysis																																		91	1702305	15803300	1.79599e+06	5142275	2.8632	240	3.88259	0.000103351	0.000774822
15803460	Z4265	pgk	41128.6	5.08	phosphoglycerate kinase	aerobic/anaerobic EM: glycolysis	Crp+,FruR-		Cytoplasmic	Energy metabolism	8064	12057	1.5	(W*) Large Sample Approx.	11	7	101	3.12455	0.00178077	0.0135392	8228	6692	6844	12226	5963	8620	7024	9975	6720	9101	7315	10892	11370	14549	14036	10321	12316	10918		99	1702520	15803460	1.7771e+06	3.60941e+06	2.03107	240	3.87298	0.000107511	0.000774822
	Z4265					aerobic/anaerobic EM: glycolysis																																		99	1702097	15803460	6.84032e+06	1.07437e+07	1.57064	224	2.84019	0.0045087	0.0123448
15804156	Z5039	yibO	56107.4	5.18	phosphoglyceromutase	aerobic/anaerobic EM: glycolysis	FruR-	more active under anaerobic conditions	Cytoplasmic	Energy metabolism	503	3673	7.31	(W*) Large Sample Approx.	11	7	105	3.48682	0.000489	0.00662925	539	488	786	263	405	329	679	491	512	535	500	3121	2488	3197	6866	2684	4551	2806		112	1702684	15804156	491371	3.3985e+06	6.91636	240	3.87298	0.000107511	0.000774822
15804505	Z5460	pfkA	34840.7	5.47	6-phosphofructokinase	aerobic/anaerobic EM: glycolysis	FruR-		Cytoplasmic	Energy metabolism	573	4132	7.21	(W*) Large Sample Approx.	11	7	105	3.48682	0.000489	0.00662925	825	418	565	318	708	336	646	515	469	736	764	4004	4566	3532	4877	4411	4198	3337		124	1702937	15804505	470912	4.29863e+06	9.12831	224	2.85433	0.00431284	0.012236
	Z5460					aerobic/anaerobic EM: glycolysis																																		124	1702411	15804505	1.32133e+06	5.1748e+06	3.91635	240	3.87298	0.000107511	0.000774822
15804618	Z5623	pgi	61527.4	5.85	glucose-6-phosphate isomerase	aerobic/anaerobic EM: glycolysis	FruR-		Cytoplasmic	Energy metabolism	1275	2549	2	(W*) Large Sample Approx.	11	7	103	3.30568	0.000947	0.00897038	1142	1331	988	1490	1407	930	1279	1397	990	1873	1197	1851	1834	2584	3264	3028	2639	2642				15804618
15803873	Z4720	argD	43753.2	5.71	bifunctional N-succinyldiaminopimelate-aminotransferase/acetylornithine transaminase protein	amino acid BS: arginine	PhoP-		Cytoplasmic	Amino acid biosynthesis	0	178	>2000	(W*) Large Sample Approx. w/ corr. for tied ranks	11	7	94	3.15199	0.0016216	0.0132097	0	0	0	0	0	0	0	0	0	0	0	222	348	456	0	0	110	114				15803873
15804554	Z5516	argC	35858.7	5.58	N-acetyl-gamma-glutamyl-phosphate reductase	amino acid BS: arginine	PhoP-		Cytoplasmic	Amino acid biosynthesis	16	845	53.3	(W*) Large Sample Approx. w/ corr. for tied ranks	11	7	105	3.82792	0.000129	0.00662925	174	0	0	0	0	0	0	0	0	0	0	521	852	346	504	570	1788	1334				15804554
161367473	Z5517	argB	27027.4	5.38	acetylglutamate kinase	amino acid BS: arginine			Unknown	Amino acid biosynthesis	85	1196	14.09	(W*) Large Sample Approx. w/ corr. for tied ranks	11	7	105	3.52337	0.000426	0.00662925	234	85	80	0	0	95	0	0	222	0	217	1457	866	897	1541	1897	1038	678				161367473
15804556	Z5518	argH	50311.4	5.29	argininosuccinate lyase	amino acid BS: arginine			Cytoplasmic	Amino acid biosynthesis	37	1141	31.07	(W*) Large Sample Approx. w/ corr. for tied ranks	11	7	105	3.64854	0.000264	0.00662925	0	0	134	0	0	105	0	0	0	0	165	880	1119	1192	1352	1535	1006	901		129	1702823	15804556	371583	1.66491e+06	4.48059	240	3.87298	0.000107511	0.000774822
15804846	Z5866	argI	36887.7	5.45	ornithine carbamoyltransferase subunit I	amino acid BS: arginine	DksA+		Cytoplasmic	Amino acid biosynthesis	40	1932	48.2	(W*) Large Sample Approx. w/ corr. for tied ranks	11	7	105	3.64854	0.000264	0.00662925	0	0	0	0	0	76	0	97	0	268	0	1371	1149	2000	1841	2208	2687	2268		192	2029598	15804846	1	1.54168e+06	> 50	240	3.95594	7.62334e-05	0.000774822
15803713	Z4534	argG	49928.6	5.23	argininosuccinate synthase	amino acid BS: arginine	Crp+		Cytoplasmic	Amino acid biosynthesis	127	2175	17.15	(W*) Large Sample Approx. w/ corr. for tied ranks	11	7	105	3.50495	0.000457	0.00662925	104	0	215	0	314	212	0	0	148	207	194	1946	2248	2316	2402	2533	1907	1871				15803713
15800376	Z0821	asnB	62670.6	5.61	asparagine synthetase B	amino acid BS: asparagine	GadX		Cytoplasmic	Amino acid biosynthesis	517	2452	4.74	(W*) Large Sample Approx.	11	7	105	3.48682	0.000489	0.00662925	714	456	518	548	649	376	470	437	598	458	467	2229	2015	2762	1380	2455	3067	3253				15800376
15804344	Z5245	asnA	36648.2	5.53	asparagine synthetase A	amino acid BS: asparagine			Cytoplasmic	Amino acid biosynthesis	795	3257	4.1	(W*) Large Sample Approx.	11	7	105	3.48682	0.000489	0.00662925	935	1083	577	975	963	761	1361	487	355	464	780	1795	2185	2860	3583	4186	5379	2810		119	1702279	15804344	946198	2.69217e+06	2.84525	240	3.87298	0.000107511	0.000774822
15800769	Z1254	aroA	46094	5.37	3-phosphoshikimate 1-carboxyvinyltransferase	amino acid BS: chorismate/tryptophan	Lrp+,Crp-		Cytoplasmic	Amino acid biosynthesis	158	499	3.16	(W*) Large Sample Approx. w/ corr. for tied ranks	11	7	95	2.58649	0.00969577	0.0460943	0	273	121	0	128	99	82	235	0	449	349	426	91	1153	495	469	334	523				15800769
15804985	Z2546m	trpE	57554	5.26	anthranilate synthase component I	amino acid BS: chorismate/tryptophan			Cytoplasmic	No Data	1391	107	0.08	(W*) Large Sample Approx. w/ corr. for tied ranks	11	7	31	-3.2748	0.00105735	0.00997332	2346	436	990	3843	1600	1469	1347	626	1027	895	725	0	0	0	0	748	0	0				15804985
15801915	Z2548	trpD	56924.6	6.08	bifunctional anthranilate synthase/anthranilate phosphoribosyltransferase	amino acid BS: chorismate/tryptophan			Cytoplasmic	Amino acid biosynthesis	1997	99	0.05	(W*) Large Sample Approx. w/ corr. for tied ranks	11	7	28	-3.52337	0.000426	0.00662925	2340	509	2327	3815	1507	762	1310	1706	3664	1858	2170	0	0	0	0	436	258	0		168	1702053	15801915	854649	346394	0.405306	132	-3.09839	0.00194577	0.00642105
15801916	Z2549	trpC	49431.5	5.42	bifunctional indole-3-glycerol phosphate synthase/phosphoribosylanthranilate isomerase	amino acid BS: chorismate/tryptophan			Cytoplasmic	Amino acid biosynthesis	988	66	0.07	(W*) Large Sample Approx. w/ corr. for tied ranks	11	7	28	-3.49404	0.000476	0.00662925	2022	475	862	3136	938	623	857	455	519	325	659	0	66	83	0	204	110	0				15801916
15801917	Z2550	trpB	42995.4	5.71	tryptophan synthase subunit beta	amino acid BS: chorismate/tryptophan			Cytoplasmic	Amino acid biosynthesis	1153	361	0.31	(W*) Large Sample Approx.	11	7	30	-3.30568	0.000947	0.00897038	1801	681	1933	715	672	701	789	1387	1337	777	1887	88	482	479	0	682	347	453		169	1702680	15801917	3.05075e+06	1.11633e+06	0.365921	120	-3.87298	0.000107511	0.000774822
15801918	Z2551	trpA	28724	5.64	tryptophan synthase subunit alpha	amino acid BS: chorismate/tryptophan			Cytoplasmic	Amino acid biosynthesis	3152	763	0.24	(W*) Large Sample Approx.	11	7	34	-2.94342	0.00324611	0.0208833	5559	844	4611	4794	3310	1168	4016	2055	3148	2758	2410	1013	1545	960	0	1227	496	103		170	1702087	15801918	2.71537e+06	945125	0.348064	120	-3.87298	0.000107511	0.000774822
15802105	Z2721	aroD	27488.6	5.3	3-dehydroquinate dehydratase	amino acid BS: chorismate/tryptophan			Cytoplasmic	Amino acid biosynthesis	666	79	0.12	(W*) Large Sample Approx. w/ corr. for tied ranks	11	7	33	-3.06579	0.00217098	0.0163083	894	177	669	954	1465	397	1183	339	617	484	151	0	0	373	0	0	179	0				15802105
15802116	Z2733	aroH	38717.6	6.42	phospho-2-dehydro-3-deoxyheptonate aldolase	amino acid BS: chorismate/tryptophan			Cytoplasmic	Amino acid biosynthesis	771	150	0.2	(W*) Large Sample Approx. w/ corr. for tied ranks	11	7	35	-2.85432	0.00431286	0.0259457	1205	116	1212	1990	483	261	720	586	762	398	745	272	197	122	0	299	163	0				15802116
15802947	Z3680	cysK	34488.3	5.83	cysteine synthase A	amino acid BS: cysteine			Unknown	Amino acid biosynthesis	8473	2924	0.35	(W*) Large Sample Approx.	11	7	28	-3.48682	0.000489	0.00662925	7357	7031	11857	11276	5208	9138	6455	9717	7413	11138	6609	1456	2240	2437	4071	2736	4281	3245		75	1779653	15802947	6.67409e+06	2.34595e+06	0.351501	120	-3.87298	0.000107511	0.000774822
15803752	Z4576	gltB	166721	6.28	glutamate synthase subunit alpha	amino acid BS: glutamate/glutamine	GadE+,Lrp+,Fur-,Crp-		Cytoplasmic	Unclassified	39	1174	30.31	(W*) Large Sample Approx. w/ corr. for tied ranks	11	7	105	3.52337	0.000426	0.00662925	53	0	12	0	76	43	0	0	118	123	0	1183	1202	1630	661	1326	1494	719				15803752
15803753	Z4577	gltD	52000.2	5.46	glutamate synthase subunit beta	amino acid BS: glutamate/glutamine	GadE+,Lrp+,Fur-,Crp-		Cytoplasmic	Central intermediary metabolism	31	570	18.27	(W*) Large Sample Approx. w/ corr. for tied ranks	11	7	105	3.55155	0.000383	0.00662925	191	0	29	0	40	0	0	0	0	39	44	377	528	803	313	949	686	331				15803753
15804455	Z5406	glnA	51921.4	5.26	glutamine synthetase	amino acid BS: glutamate/glutamine	Fis+		Cytoplasmic	Amino acid biosynthesis	2033	5807	2.86	(W*) Large Sample Approx.	11	7	105	3.48682	0.000489	0.00662925	2152	2017	1823	1321	1684	2885	1913	2373	1982	1695	2523	6146	4828	6100	4159	5354	6233	7830				15804455
15802498 *	Z3181	hisG	33350.5	5.59	ATP phosphoribosyltransferase	amino acid BS: histidine	DksA+		Cytoplasmic	Amino acid biosynthesis	319	745	2.34	(W*) Large Sample Approx. w/ corr. for tied ranks	11	7	94	2.49187	0.0127073	0.0533302	813	53	558	386	317	301	0	385	351	0	343	751	910	1244	655	73	644	940				15802498
15802499	Z3182	hisD	46134.2	5.16	histidinol dehydrogenase	amino acid BS: histidine	DksA+		Unknown	Amino acid biosynthesis	143	575	4.02	(W*) Large Sample Approx. w/ corr. for tied ranks	11	7	97	2.77665	0.00549226	0.0310362	0	129	183	0	230	144	0	278	169	442	0	201	439	1091	195	998	691	412				15802499
15799756	Z0081	leuC	49895.9	5.9	isopropylmalate isomerase large subunit	amino acid BS: isoleucine/valine/leucine			Cytoplasmic	Amino acid biosynthesis	0	375	>2000	(W*) Large Sample Approx. w/ corr. for tied ranks	11	7	105	3.96598	7.31e-05	0.00662925	0	0	0	0	0	0	0	0	0	0	0	372	161	504	287	492	583	228				15799756
161367659	Z0082	leuB	39513.4	5.14	3-isopropylmalate dehydrogenase	amino acid BS: isoleucine/valine/leucine			Cytoplasmic	Amino acid biosynthesis	22	859	38.48	(W*) Large Sample Approx. w/ corr. for tied ranks	11	7	105	3.72509	0.000195	0.00662925	138	0	0	108	0	0	0	0	0	0	0	657	409	636	1729	724	1379	480				161367659
15799758	Z0083	leuA	57311.6	5.47	2-isopropylmalate synthase	amino acid BS: isoleucine/valine/leucine			Cytoplasmic	Amino acid biosynthesis	13	303	23.54	(W*) Large Sample Approx. w/ corr. for tied ranks	11	7	99	3.3479	0.000814	0.00896039	0	0	0	0	0	0	0	0	141	0	0	451	614	304	0	244	276	231				15799758
161367658	Z0087	ilvI	62840.9	5.98	acetolactate synthase 3 catalytic subunit	amino acid BS: isoleucine/valine/leucine	Lrp+,HNS-	active under anaerobic conditions	Cytoplasmic	Amino acid biosynthesis	33	207	6.27	(W*) Large Sample Approx. w/ corr. for tied ranks	11	7	95	2.75754	0.00582386	0.0316278	140	42	0	0	181	0	0	0	0	0	0	319	228	0	75	351	312	163				161367658
15799762	Z0088	ilvH	18060.2	6.62	acetolactate synthase 3 regulatory subunit	amino acid BS: isoleucine/valine/leucine	Lrp+,HNS-	active under anaerobic conditions	Cytoplasmic	Amino acid biosynthesis	9	377	39.94	(W*) Large Sample Approx. w/ corr. for tied ranks	11	7	93	2.85868	0.00425405	0.0259457	104	0	0	0	0	0	0	0	0	0	0	0	513	0	455	128	577	964				15799762
15804270	Z5164	ilvN	11105.4	5.69	acetolactate synthase 1 regulatory subunit	amino acid BS: isoleucine/valine/leucine	Crp+	active under aerobic conditions	Unknown	Amino acid biosynthesis	864	0	< 0.01	(W*) Large Sample Approx. w/ corr. for tied ranks	11	7	28	-3.59216	0.000328	0.00662925	925	804	507	236	476	904	829	578	2107	1285	858	0	0	0	0	0	0	0				15804270
15804271	Z5165	ilvB	60393.9	5.43	acetolactate synthase 1 catalytic subunit	amino acid BS: isoleucine/valine/leucine	Crp+	active under aerobic conditions	Cytoplasmic Membrane	Amino acid biosynthesis	1104	0	< 0.01	(W*) Large Sample Approx. w/ corr. for tied ranks	11	7	28	-3.59216	0.000328	0.00662925	1424	573	1356	309	1426	901	1152	1236	1801	863	1100	0	0	0	0	0	0	0		182	1784683	15804271	1.13808e+06	428069	0.376133	138	-2.71109	0.00670628	0.0173754
15804361 *	Z5281	ilvE	34092.3	5.54	branched-chain amino acid aminotransferase [Escherichia coli O157:H7 EDL933]	amino acid BS: isoleucine/valine/leucine	Lrp-,leuLrp-		Cytoplasmic	Amino acid biosynthesis	1072	1794	1.67	(W*) Large Sample Approx.	11	7	94	2.49058	0.0127533	0.0533302	845	765	1449	827	1270	1549	1302	771	602	942	1470	1313	1951	970	2222	1389	2761	1955				15804361
15804362	Z5282	ilvD	65572.9	5.59	dihydroxy-acid dehydratase	amino acid BS: isoleucine/valine/leucine	Lrp-,leuLrp-		Cytoplasmic	Amino acid biosynthesis	413	764	1.85	(W*) Large Sample Approx.	11	7	100	3.03398	0.00241347	0.0164549	802	355	367	116	536	472	749	325	296	398	124	554	549	818	781	832	987	825				15804362
15804365	Z5285	ilvC	54061.9	5.2	ketol-acid reductoisomerase	amino acid BS: isoleucine/valine/leucine			Cytoplasmic	Amino acid biosynthesis	182	1885	10.33	(W*) Large Sample Approx. w/ corr. for tied ranks	11	7	105	3.48862	0.000486	0.00662925	149	145	308	130	171	285	0	155	190	149	324	1581	1353	2218	2026	1617	2434	1965		121	1702472	15804365	1.69989e+06	2.71233e+06	1.59559	221	2.64719	0.00811631	0.0203139
15800768 #	Z1253	serC	39852.8	5.49	phosphoserine aminotransferase	amino acid BS: serine			Cytoplasmic	Amino acid biosynthesis	1892	2777	1.47	(W*) Large Sample Approx.	11	7	89	2.03775	0.0415749	0.12485	2577	1960	1591	1597	1936	1626	1515	1946	2018	2429	1613	1528	1744	2760	2894	3287	3423	3800		41	1702556	15800768	2.27918e+06	3.31668e+06	1.45521	226	2.96929	0.00298491	0.00899779
15803448	Z4251	serA	44174.1	5.92	D-3-phosphoglycerate dehydrogenase	amino acid BS: serine	Crp+,Lrp+,leuLrp-		Cytoplasmic	Amino acid biosynthesis	2161	6540	3.03	(W*) Large Sample Approx.	11	7	105	3.48682	0.000489	0.00662925	3272	1394	1650	4016	2726	1488	2909	2205	1370	1050	1695	5868	5802	5889	5481	8380	7348	7010				15803448
15799683	Z0003	thrB	33624.3	5.45	homoserine kinase	amino acid BS: threonine	DksA+		Cytoplasmic	Amino acid biosynthesis	137	528	3.85	(W*) Large Sample Approx. w/ corr. for tied ranks	11	7	100	3.04976	0.00229023	0.0164311	114	159	0	0	0	0	118	103	225	235	553	538	285	546	647	742	524	414				15799683
15799684	Z0004	thrC	47082	5.24	threonine synthase	amino acid BS: threonine	DksA+		Cytoplasmic	Amino acid biosynthesis	1275	2985	2.34	(W*) Large Sample Approx.	11	7	99	2.94342	0.00324611	0.0208833	1977	1050	768	946	1754	1234	1698	824	1439	1112	1222	3275	2920	4236	1155	4018	2772	2515				15799684
15804617	Z5622	lysC	48515.8	5.02	aspartate kinase III	amino acid BS: threonine			Unknown/Multiple Localization	Amino acid biosynthesis	16	417	26.57	(W*) Large Sample Approx. w/ corr. for tied ranks	11	7	105	3.72509	0.000195	0.00662925	0	0	119	0	0	0	0	0	54	0	0	489	762	459	407	385	274	143				15804617
15802994	Z3730	dapE	41239.4	5.31	succinyl-diaminopimelate desuccinylase	amino acid BS: threonine/lysine			Cytoplasmic	Amino acid biosynthesis	645	57	0.09	(W*) Large Sample Approx. w/ corr. for tied ranks	11	7	30	-3.36705	0.00076	0.00851004	1205	182	885	561	665	631	482	538	817	256	878	0	0	0	0	397	0	0				15802994
15803001 #	Z3737	dapA	31348.4	5.98	dihydrodipicolinate synthase	amino acid BS: threonine/lysine			Cytoplasmic	Amino acid biosynthesis	2575	3072	1.19	(W*) Large Sample Approx.	11	7	82	1.40378	0.160383	0.321407	2492	2406	2777	4062	2496	1775	2558	2487	2069	2988	2214	2462	2172	3018	2616	4909	3447	2882		81	1702426	15803001	1.86204e+06	3.1045e+06	1.66726	240	3.87298	0.000107511	0.000774822
15802866	Z3581	usg	36424.5	4.38	predicted semialdehyde dehydrogenase Usg	amino acid BS: threonine/lysine/methionine			Cytoplasmic	Unknown function	534	23	0.04	(W*) Large Sample Approx. w/ corr. for tied ranks	11	7	28	-3.55155	0.000383	0.00662925	392	568	628	509	337	426	586	681	621	518	606	0	0	0	0	159	0	0				15802866
15801411	Z1952	dadA	47605.5	6.17	D-amino acid dehydrogenase small subunit	amino acid metabolism: alanine	Lrp-,leuLrp+		Cytoplasmic Membrane	Energy metabolism	2209	64	0.03	(W*) Large Sample Approx. w/ corr. for tied ranks	11	7	28	-3.55155	0.000383	0.00662925	2661	1406	2071	4033	2470	1698	2336	1873	2252	1427	2067	0	0	0	0	447	0	0		165	1702349	15801411	1.98421e+06	1.02282e+06	0.515482	141	-2.51744	0.0118211	0.0275534
15801412	Z1953	dadX	38857.2	6.56	alanine racemase	amino acid metabolism: alanine	Lrp-,leuLrp+		Cytoplasmic	Cell envelope	1840	5	< 0.01	(W*) Large Sample Approx. w/ corr. for tied ranks	11	7	28	-3.55155	0.000383	0.00662925	2596	1791	1950	2257	743	1208	1661	2833	1290	1963	1948	0	0	0	0	0	0	33				15801412
15802157	Z2778	astD	52982.7	5.84	succinylglutamic semialdehyde dehydrogenase	amino acid metabolism: arginine	NtrC+		Cytoplasmic	Energy metabolism	619	80	0.13	(W*) Large Sample Approx. w/ corr. for tied ranks	11	7	30	-3.34034	0.000837	0.00897038	660	777	159	634	779	538	647	1118	313	573	612	0	0	0	0	0	271	286				15802157
15802158	Z2779	astA	38454.3	6.02	arginine succinyltransferase	amino acid metabolism: arginine	NtrC+		Cytoplasmic	Energy metabolism	224	14	0.06	(W*) Large Sample Approx. w/ corr. for tied ranks	11	7	33	-3.12565	0.00177415	0.0135392	483	291	165	104	276	0	270	335	67	319	149	0	0	0	0	99	0	0				15802158
15802159	Z2780	astC/argM	43678.6	5.72	bifunctional succinylornithine transaminase/acetylornithine transaminase	amino acid metabolism: arginine	NtrC+		Cytoplasmic	Amino acid biosynthesis	1233	0	< 0.01	(W*) Large Sample Approx. w/ corr. for tied ranks	11	7	28	-3.59216	0.000328	0.00662925	1785	739	1282	1995	1240	1107	1047	974	1371	843	1182	0	0	0	0	0	0	0				15802159
15804731 *	Z5744	aspA	54062.4	5.54	aspartate ammonia-lyase	amino acid metabolism: aspartate	Crp+,Fnr-,NarL-		Cytoplasmic	Energy metabolism	13452	19233	1.43	(W*) Large Sample Approx.	11	7	94	2.49058	0.0127533	0.0533302	11390	14898	10530	16850	12988	22834	10597	14697	8926	13550	10717	21439	22453	26182	19379	14276	15440	15465		189	1702649	15804731	7.85269e+06	1.19075e+07	1.51636	221	2.64654	0.00813202	0.0203139
15803438	Z4240	gcvP	104342	5.66	glycine dehydrogenase	amino acid metabolism: glycine	leuLrp+,Fnr+		Cytoplasmic	Energy metabolism	4217	1712	0.41	(W*) Large Sample Approx.	11	7	28	-3.48682	0.000489	0.00662925	4073	4473	4745	4455	4060	7166	3384	3832	3865	3650	2680	1187	1509	2412	1583	2071	1600	1621		96	1781156	15803438	4.3127e+06	1	< 0.01	135	-3.75992	0.000169967	0.000979403
15803440	Z4242	gcvT	40188.2	5.46	glycine cleavage system aminomethyltransferase T	amino acid metabolism: glycine	leuLrp+,Fnr+		Cytoplasmic	Energy metabolism	5099	1827	0.36	(W*) Large Sample Approx.	11	7	28	-3.48682	0.000489	0.00662925	7507	6629	3667	9522	6621	3683	5873	3749	2732	2959	3146	1278	1645	1573	2028	2687	2390	1189		97	1702610	15803440	817262	441407	0.540105	133	-3.03384	0.00241465	0.00749497
	Z4242					amino acid metabolism: glycine																																		97	1702029	15803440	5.00051e+06	2.65305e+06	0.530555	120	-3.87298	0.000107511	0.000774822
15802227	Z2857	sdaA	48984.3	5.18	L-serine dehydratase 1	amino acid metabolism: serine/threonine	Lrp-		Cytoplasmic	Energy metabolism	1309	446	0.34	(W*) Large Sample Approx. w/ corr. for tied ranks	11	7	34	-2.94494	0.0032302	0.0208833	1517	388	1529	1745	1455	1380	2198	743	1101	1593	744	201	659	682	0	888	691	0				15802227
15802909	Z3628	dsdA	47898.7	5.43	D-serine dehydratase	amino acid metabolism: serine/threonine	Crp+		Cytoplasmic Membrane	Energy metabolism	115	455	3.95	(W*) Large Sample Approx. w/ corr. for tied ranks	11	7	102	3.21844	0.0012889	0.0114389	78	110	344	217	217	61	90	81	68	0	0	280	510	492	830	507	277	287				15802909
15804160	Z5043	tdh	37200.6	5.82	L-threonine 3-dehydrogenase	amino acid metabolism: serine/threonine	leuLrp+		Cytoplasmic	Energy metabolism	2065	120	0.06	(W*) Large Sample Approx. w/ corr. for tied ranks	11	7	29	-3.41391	0.00064	0.00789882	3924	2273	1883	337	3031	2555	1904	954	2606	1428	1819	295	0	400	0	0	144	0				15804160
15804161	Z5044	kbl	43115.3	5.64	2-amino-3-ketobutyrate coenzyme A ligase	amino acid metabolism: serine/threonine	leuLrp+		Cytoplasmic	Energy metabolism	5665	1933	0.34	(W*) Large Sample Approx.	11	7	28	-3.48682	0.000489	0.00662925	8716	3733	4054	7215	8848	4566	7299	4816	4675	3760	4637	1626	1679	2319	1660	3112	2349	789		181	1702271	15804161	3.32804e+06	1.84306e+06	0.553799	130	-3.22749	0.00124883	0.00425553
15804781	Z5801	ulaG/yjfR	40261.4	5.8	putative L-ascorbate 6-phosphate lactonase	anaerobic EM: ascorbate metabolism			Cytoplasmic	Hypothetical proteins	0	2171	>2000	(W*) Large Sample Approx. w/ corr. for tied ranks	11	7	99.5	3.55987	0.000371	0.00662925	0	0	0	0	0	0	0	0	0	0	0	3012	3646	3740	0	3963	410	428		190	1702567	15804781	566910	1.68986e+06	2.98083	233	3.43816	0.000585672	0.00248119
15804783 *#	Z5803	ulaB/sgaB	10895.2	6.25	L-ascorbate-specific enzyme IIB component of PTS	anaerobic EM: ascorbate metabolism	Crp+		Unknown	Transport and binding proteins	101	1961	19.4	(W*) Large Sample Approx. w/ corr. for tied ranks	11	7	84	1.80272	0.0714327	0.181401	0	0	202	0	622	0	0	0	0	0	288	4246	1928	2876	0	0	4677	0				15804783
15804784	Z5804	ulaC/ptxA	17236.9	4.53	L-ascorbate-specific enzyme IIA component of PTS	anaerobic EM: ascorbate metabolism	Crp+		Cytoplasmic Membrane	Transport and binding proteins	0	1233	>2000	(W*) Large Sample Approx. w/ corr. for tied ranks	11	7	94	3.15199	0.0016216	0.0132097	0	0	0	0	0	0	0	0	0	0	0	2000	1907	2033	0	2204	490	0				15804784
15804785	Z5805	ulaD	23648.2	5.02	3-keto-L-gulonate-6-phosphate decarboxylase	anaerobic EM: ascorbate metabolism	Crp+		Cytoplasmic	Central intermediary metabolism	21	1399	67.43	(W*) Large Sample Approx. w/ corr. for tied ranks	11	7	98.5	3.18165	0.00146439	0.0128019	0	0	86	0	0	0	142	0	0	0	0	2017	2511	1756	0	2222	847	439				15804785
15804786	Z5806	ulaE/sgaU	32047.4	5.13	L-xylulose 5-phosphate 3-epimerase	anaerobic EM: ascorbate metabolism	Crp+		Cytoplasmic	Energy metabolism	0	171	>2000	(W*) Large Sample Approx. w/ corr. for tied ranks	11	7	88.5	2.73572	0.00622442	0.0326717	0	0	0	0	0	0	0	0	0	0	0	292	424	264	0	214	0	0				15804786
15804787	Z5807	sgaE/ulaF	25336.8	6.04	L-ribulose-5-phosphate 4-epimerase	anaerobic EM: ascorbate metabolism	Crp+		Unknown	Energy metabolism	0	650.469	>2000	(W*) Large Sample Approx. w/ corr. for tied ranks	11	7	88.5	2.73572	0.00622442	0.0231647	1	1	1	1	1	1	1	1	1	1	1	585	1215	1269	1	1483	1	1		191	1702295	15804787	400222	621638	1.55324	221	2.64916	0.00806927	0.0203139
15800330	Z0759	citF	55157.6	5.91	citrate lyase alpha chain	anaerobic EM: citrate metabolism	Crp-,Fnr-,NarL-		Cytoplasmic	Energy metabolism	0	191	>2000	(W*) Large Sample Approx. w/ corr. for tied ranks	11	7	94	3.15199	0.0016216	0.0132097	0	0	0	0	0	0	0	0	0	0	0	226	82	204	0	748	0	77				15800330
15800331	Z0760	citE	33583.6	5.54	citrate lyase beta chain (acyl lyase subunit)	anaerobic EM: citrate metabolism	Crp-,Fnr-,NarL-		Cytoplasmic	Energy metabolism	5	448	85.43	(W*) Large Sample Approx. w/ corr. for tied ranks	11	7	99	3.3479	0.000814	0.00896039	58	0	0	0	0	0	0	0	0	0	0	328	268	222	637	1175	0	504				15800331
15800332 *	Z0761	citD	10688.9	4.59	citrate lyase subunit gamma	anaerobic EM: citrate metabolism	Crp-,Fnr-,NarL-		Cytoplasmic	Energy metabolism	0	184	>2000	(W*) Large Sample Approx. w/ corr. for tied ranks	11	7	83	2.30013	0.0214408	0.0766309	0	0	0	0	0	0	0	0	0	0	0	346	0	0	0	0	784	157				15800332
15800757	Z1240	dmsA	87419.5	6.23	anaerobic dimethyl sulfoxide reductase subunit A	anaerobic EM: electron transport chain	Fnr+,NarL-		Cytoplasmic Membrane	Energy metabolism	14	589	41.19	(W*) Large Sample Approx. w/ corr. for tied ranks	11	7	105	3.72509	0.000195	0.00662925	0	0	0	0	0	0	0	0	93	65	0	588	440	647	998	607	576	263				15800757
15800758	Z1241	dmsB	22898.2	6.16	anaerobic dimethyl sulfoxide reductase subunit B	anaerobic EM: electron transport chain	Fnr+,NarL-		Unknown/Multiple Localization	Energy metabolism	0	213	>2000	(W*) Large Sample Approx. w/ corr. for tied ranks	11	7	88.5	2.73572	0.00622442	0.0326717	0	0	0	0	0	0	0	0	0	0	0	114	0	151	453	772	0	0				15800758
15800893 *	Z1389	hyaA	40669.7	6.74	hydrogenase-1 small subunit	anaerobic EM: electron transport chain	Fnr+,NarL-		Cytoplasmic Membrane	Energy metabolism	0	48	>2000	(W*) Large Sample Approx. w/ corr. for tied ranks	11	7	83	2.30013	0.0214408	0.0766309	0	0	0	0	0	0	0	0	0	0	0	144	154	0	0	0	35	0				15800893
15800894	Z1390	hyaB	66279.9	5.68	hydrogenase 1 large subunit	anaerobic EM: electron transport chain	Fnr+,NarL-		Cytoplasmic Membrane	Energy metabolism	0	308	>2000	(W*) Large Sample Approx. w/ corr. for tied ranks	11	7	94	3.15199	0.0016216	0.0132097	0	0	0	0	0	0	0	0	0	0	0	442	642	466	334	271	0	0				15800894
15803238	Z4029	hycE	64954.6	6.15	large subunit of hydrogenase 3 (part of FHL complex)	anaerobic EM: electron transport chain	Fhl+		Cytoplasmic	Energy metabolism	0	76	>2000	(W*) Large Sample Approx. w/ corr. for tied ranks	11	7	94	3.15199	0.0016216	0.0132097	0	0	0	0	0	0	0	0	0	0	0	54	59	146	157	119	0	0				15803238
15803241 *	Z4032	hycB	21886.4	6.57	small subunit of hydrogenase-3, iron-sulfur protein (part of formate hydrogenlyase (FHL) complex) [Escherichia coli O157:H7 EDL933]	anaerobic EM: electron transport chain	Fhl+		Cytoplasmic	Energy metabolism	0	151	>2000	(W*) Large Sample Approx. w/ corr. for tied ranks	11	7	77.5	1.82421	0.0681208	0.17602	0	0	0	0	0	0	0	0	0	0	0	0	0	0	0	519	541	0				15803241
15803242	Z4033	hycA	17626.4	5.76	formate hydrogenlyase regulatory protein HycA	anaerobic EM: electron transport chain	Fhl+		Cytoplasmic	Energy metabolism	0	210.399	>2000	(W*) Large Sample Approx. w/ corr. for tied ranks	11	7	88.5	2.73572	0.00622442	0.0231647	1	1	1	1	1	1	1	1	1	1	1	351	364	1	186	571	1	1				15803242
15803538 *	Z4347	hybD	17723	4.67	hydrogenase 2 maturation endopeptidase	anaerobic EM: electron transport chain	NarL-,ArcA-		Cytoplasmic	Protein fate	289	612	2.12	(W*) Large Sample Approx. w/ corr. for tied ranks	11	7	92	2.31423	0.020655	0.0766309	161	0	346	0	145	0	188	528	481	1173	155	572	831	517	748	370	1051	192				15803538
15803539	Z4348	hybC	62488.8	5.84	hydrogenase 2 large subunit	anaerobic EM: electron transport chain	NarL-,ArcA-		Cytoplasmic Membrane	Energy metabolism	511	3104	6.07	(W*) Large Sample Approx.	11	7	105	3.48682	0.000489	0.00662925	847	283	447	255	335	477	729	475	618	194	966	2795	2805	3288	2354	4618	3459	2410				15803539
15803541	Z4350	hybA	36006.5	7.1	hydrogenase 2 protein HybA	anaerobic EM: electron transport chain	NarL-,ArcA-		Cytoplasmic Membrane	Energy metabolism	66	559	8.42	(W*) Large Sample Approx. w/ corr. for tied ranks	11	7	97	2.84574	0.00443087	0.0264692	0	0	0	0	59	0	0	201	200	140	130	397	500	430	0	1313	701	569				15803541
15803542	Z4351	hybO	39650.5	6.28	hydrogenase 2 small subunit	anaerobic EM: electron transport chain	NarL-,ArcA-		Cytoplasmic Membrane	Energy metabolism	361	1944	5.38	(W*) Large Sample Approx. w/ corr. for tied ranks	11	7	103	3.30739	0.000942	0.00897038	277	302	286	0	478	113	155	0	792	412	1161	2357	1541	2555	581	2770	1232	2575				15803542
15804481	Z5434	fdoI	24605.5	10.21	formate dehydrogenase-O subunit gamma	anaerobic EM: electron transport chain			Cytoplasmic Membrane	Energy metabolism	232	804	3.46	(W*) Large Sample Approx. w/ corr. for tied ranks	11	7	95.5	2.67519	0.00746865	0.037493	0	0	329	0	0	784	268	250	0	478	443	1084	889	0	523	1498	800	832				15804481
15804482	Z5435	fdoH	33085.8	5.16	formate dehydrogenase-O, iron-sulfur subunit	anaerobic EM: electron transport chain			Cytoplasmic Membrane	Energy metabolism	787	1742	2.21	(W*) Large Sample Approx.	11	7	99	2.94342	0.00324611	0.0208833	675	1397	1124	121	1242	393	1188	603	915	287	715	1307	2018	1476	845	2640	2348	1561				15804482
15804483	Z5436	fdoG	112714	6.88	formate dehydrogenase-O, major subunit	anaerobic EM: electron transport chain			Periplasmic	Energy metabolism	813	1793	2.2	(W*) Large Sample Approx.	11	7	98	2.85285	0.0043329	0.0259457	994	701	866	245	1153	700	933	504	1377	453	1021	1548	1686	1809	765	3477	1963	1305				15804483
15804662	Z5669	nrfA	53762.6	6.81	cytochrome c nitrite reductase	anaerobic EM: electron transport chain	Fnr+,Fis-,NsrR-		Periplasmic	Energy metabolism	83	892	10.78	(W*) Large Sample Approx. w/ corr. for tied ranks	11	7	105	3.49404	0.000476	0.00662925	0	103	64	0	82	39	106	99	135	283	0	967	1346	1164	417	473	1000	880				15804662
15804663	Z5670	nrfB	20959	6.81	cytochrome c-type protein NrfB	anaerobic EM: electron transport chain	Fnr+,Fis-,NsrR-		Periplasmic	Energy metabolism	0	386	>2000	(W*) Large Sample Approx. w/ corr. for tied ranks	11	7	99.5	3.55987	0.000371	0.00662925	0	0	0	0	0	0	0	0	0	0	0	462	167	208	0	339	1056	473				15804663
15804664	Z5671	nrfC	24566.5	8.92	formate-dependent nitrite reductase; Fe-S centers	anaerobic EM: electron transport chain	Fnr+,Fis-,NsrR-		Cytoplasmic	Energy metabolism	0	129	>2000	(W*) Large Sample Approx. w/ corr. for tied ranks	11	7	88.5	2.73572	0.00622442	0.0326717	0	0	0	0	0	0	0	0	0	0	0	0	232	0	0	353	210	109				15804664
15804665	Z5672	nrfD	35021	9.88	formate-dependent nitrate reductase complex; transmembrane protein	anaerobic EM: electron transport chain	Fnr+,Fis-,NsrR-		Cytoplasmic Membrane	Energy metabolism	0	647	>2000	(W*) Large Sample Approx. w/ corr. for tied ranks	11	7	105	3.96598	7.31e-05	0.00662925	0	0	0	0	0	0	0	0	0	0	0	969	1055	871	310	354	315	656				15804665
15804671	Z5678	fdhF	79400.7	5.92	formate dehydrogenase	anaerobic EM: electron transport chain	Fnr+,NarL-		Cytoplasmic	Energy metabolism	3	367	106.08	(W*) Large Sample Approx. w/ corr. for tied ranks	11	7	105	3.82792	0.000129	0.00662925	0	0	0	0	0	0	38	0	0	0	0	223	341	363	607	591	306	137				15804671
15802790 *	Z3499	glpA	59035.6	6.2	sn-glycerol-3-phosphate dehydrogenase subunit A	anaerobic EM: glycerol/glycol metabolism	Crp+,Fnr+,ArcA-		Cytoplasmic	Energy metabolism	2738	4456	1.63	(W*) Large Sample Approx. w/ corr. for tied ranks	11	7	92.5	2.35595	0.0184754	0.0722038	4423	1909	2635	3555	2301	2292	2602	2886	2459	1951	3107	4542	4839	5674	5044	1909	5670	3514				15802790
15802791 #	Z3500	glpB	45398.7	5.87	anaerobic glycerol-3-phosphate dehydrogenase subunit B	anaerobic EM: glycerol/glycol metabolism			Cytoplasmic Membrane	Energy metabolism	2245	3497	1.56	(W*) Large Sample Approx.	11	7	87	1.85662	0.0633657	0.172248	1811	1558	3493	1772	2915	1843	2789	2358	2471	1685	1994	4475	5851	3464	1488	4084	2631	2487		72	1702198	15802791	1.84154e+06	3.50332e+06	1.90239	227	3.03384	0.00241465	0.00749497
15802792	Z3501	glpC	44106.4	8.78	sn-glycerol-3-phosphate dehydrogenase subunit C	anaerobic EM: glycerol/glycol metabolism	Crp+,Fnr+,ArcA-		Cytoplasmic Membrane	Energy metabolism	179	2313	12.9	(W*) Large Sample Approx. w/ corr. for tied ranks	11	7	105	3.50495	0.000457	0.00662925	540	0	202	320	379	160	329	0	43	0	0	3490	2958	1876	967	2808	2389	1702				15802792
15803321	Z4116	fucO	40642.9	5.1	L-1,2-propanediol oxidoreductase	anaerobic EM: glycerol/glycol metabolism	Crp+		Cytoplasmic	Energy metabolism	1424	3157	2.22	(W*) Large Sample Approx.	11	7	100	3.03398	0.00241347	0.0164549	1029	2065	1195	929	680	967	798	1650	1879	2121	2349	3488	3021	3756	1561	3744	3418	3113		93	1702351	15803321	1.2318e+06	2.72347e+06	2.21097	234	3.48569	0.000490879	0.00209598
161367474	Z5500	gldA	38726.6	4.81	glycerol dehydrogenase	anaerobic EM: glycerol/glycol metabolism			Cytoplasmic	Central intermediary metabolism	994	3433	3.45	(W*) Large Sample Approx. w/ corr. for tied ranks	11	7	105	3.48862	0.000486	0.00662925	1022	925	1489	329	329	1767	142	931	1333	1014	1657	2163	3457	2930	2518	6037	3674	3249		147	1702562	161367474	965892	2.45427e+06	2.54093	239	3.80843	0.00013985	0.000894754
157267357 *	Z1047	ybiY	33077	5.88	putative pyruvate formate-lyase 2 activating enzyme	anaerobic EM: mixed acid fermentation			Cytoplasmic	Energy metabolism	0	185	>2000	(W*) Large Sample Approx. w/ corr. for tied ranks	11	7	83	2.30013	0.0214408	0.0766309	0	0	0	0	0	0	0	0	0	0	0	205	670	417	0	0	0	0				157267357
15800764	Z1248	pflB	85346.8	5.69	formate acetyltransferase 1	anaerobic EM: mixed acid fermentation	ArcA+,Fnr+,NarL-		Cytoplasmic	Energy metabolism	6135	20220	3.3	(W*) Large Sample Approx.	11	7	105	3.48682	0.000489	0.00662925	6792	5727	6691	7236	6241	6983	6677	5215	5961	4461	5498	20094	18834	24197	23680	17059	16692	20981		40	1716712	15800764	580971	3.17619e+06	5.46704	238	3.74481	0.000180531	0.000979403
	Z1248					anaerobic EM: mixed acid fermentation																																		40	1711035 + 2013267	15800764	6.05351e+06	8.75409e+06	1.44612	188	0.516525	0.605487	0.692877
15801467	Z2016	adhE	96171	6.32	bifunctional acetaldehyde-CoA/alcohol dehydrogenase	anaerobic EM: mixed acid fermentation	Fnr+,FruR-,NarL-		Cytoplasmic	Energy metabolism	850	14975	17.63	(W*) Large Sample Approx.	11	7	105	3.48682	0.000489	0.00662925	885	575	691	597	1205	621	1231	604	1101	818	1019	19269	18968	13963	21130	7823	10472	13201				15801467
15801748 *	Z2329	ldhA	36519.4	5.28	D-lactate dehydrogenase	anaerobic EM: mixed acid fermentation	ArcA-		Cytoplasmic	Energy metabolism	626	1299	2.07	(W*) Large Sample Approx.	11	7	94	2.49058	0.0127533	0.0533302	175	760	1140	114	300	997	490	729	830	868	487	889	861	669	1356	1533	1959	1821				15801748
15802088	Z2704	pykF	50727.5	5.77	pyruvate kinase	anaerobic EM: mixed acid fermentation	FruR-		Cytoplasmic	Energy metabolism	1204	4228	3.51	(W*) Large Sample Approx.	11	7	105	3.48682	0.000489	0.00662925	1364	1466	1237	689	907	1290	936	1742	1336	1135	1142	3479	3412	3838	6941	3723	4384	3817		57	1784690	15802088	1.62539e+06	3.87063e+06	2.38135	219	2.51806	0.0118003	0.0275534
15802843	Z3558	ackA	43294.5	5.85	acetate kinase	anaerobic EM: mixed acid fermentation	ArcA+,Fnr+,CreB+		Cytoplasmic	Energy metabolism	3408	6236	1.83	(W*) Large Sample Approx.	11	7	104	3.39625	0.000683	0.00789882	3648	3743	3057	2643	3044	4207	3177	2427	3942	2815	4790	4806	4239	6356	7769	6177	7513	6796		73	1702292	15802843	2.6287e+06	5.57978e+06	2.12264	228	3.09839	0.00194577	0.00642105
15802844	Z3559	pta	77154.9	5.28	phosphate acetyltransferase	anaerobic EM: mixed acid fermentation	CreB+		Unknown	Energy metabolism	3910	7423	1.9	(W*) Large Sample Approx.	11	7	105	3.48682	0.000489	0.00662925	3706	4517	4091	3655	3570	4084	4657	4331	3603	2736	4064	7095	7175	7261	7080	7591	7553	8206				15802844
15803106	Z3862	yfiD	14299.4	5.09	autonomous glycyl radical cofactor GrcA	anaerobic EM: mixed acid fermentation	ArcA+,cAMP-Crp+,Fur-		Cytoplasmic	Energy metabolism	4863	22467	4.62	(W*) Large Sample Approx.	11	7	105	3.48682	0.000489	0.00662925	4991	3356	3748	5889	5814	4546	5589	5198	3946	4362	6058	21471	21348	28541	29805	14783	22225	19099		87	1702144	15803106	1.86637e+06	6.6942e+06	3.58675	240	3.87298	0.000107511	0.000774822
15803603	Z4414	ttdA	32675.2	5.93	tartrate dehydratase subunit alpha	anaerobic EM: mixed acid fermentation		expression induced in biofilms	Cytoplasmic	Energy metabolism	0	934	>2000	(W*) Large Sample Approx. w/ corr. for tied ranks	11	7	105	3.96598	7.31e-05	0.00662925	0	0	0	0	0	0	0	0	0	0	0	749	544	1015	2179	550	734	767				15803603
15803604	Z4415	ttdB	22659.7	6.08	L(+)-tartrate dehydratase subunit beta	anaerobic EM: mixed acid fermentation		expression induced in biofilms	Cytoplasmic	Energy metabolism	0	1472	>2000	(W*) Large Sample Approx. w/ corr. for tied ranks	11	7	105	3.96598	7.31e-05	0.00662925	0	0	0	0	0	0	0	0	0	0	0	1108	1207	1501	2303	870	2016	1297				15803604
15804552	Z5514	ppc	99108.7	5.52	phosphoenolpyruvate carboxylase	anaerobic EM: mixed acid fermentation	FruR-		Cytoplasmic	Energy metabolism	472	1419	3.01	(W*) Large Sample Approx.	11	7	105	3.48682	0.000489	0.00662925	673	234	369	280	808	394	844	336	511	267	474	1519	1556	1317	1473	1540	1191	1338				15804552
15804714	Z5724	fumB	60199.1	6.08	fumarase B= fumarate hydratase class I; anaerobic isozyme	anaerobic EM: mixed acid fermentation	ArcA+,Fnr+,NarL-	expression induced in biofilms	Cytoplasmic	Energy metabolism	0	1921	>2000	(W*) Large Sample Approx. w/ corr. for tied ranks	11	7	99.5	3.55987	0.000371	0.00662925	0	0	0	0	0	0	0	0	0	0	0	1405	1847	3018	1315	3628	2231	0		134	1702482 + 2029556	15804714	565793	1.49268e+06	2.63822	200	1.29099	0.196706	0.290883
	Z5724					anaerobic EM: mixed acid fermentation																																		134	2029556	15804714	565793	1.49268e+06	2.63822	200	1.29099	0.196706	0.290883
15804746	Z5759	frdC	15014.5	9.74	fumarate reductase subunit C	anaerobic EM: mixed acid fermentation	Fnr+,NarL-		Cytoplasmic Membrane	Energy metabolism	173	1059	6.13	(W*) Large Sample Approx. w/ corr. for tied ranks	11	7	95	2.75754	0.00582386	0.0316278	0	0	1192	0	248	0	0	0	462	0	0	578	2139	0	952	1442	961	1340				15804746
15804747	Z5760	frdB	27122	6.07	fumarate reductase iron-sulfur subunit	anaerobic EM: mixed acid fermentation	Fnr+,NarL-		Cytoplasmic Membrane	Energy metabolism	2265	5845	2.58	(W*) Large Sample Approx.	11	7	105	3.48682	0.000489	0.00662925	1812	1514	1816	2727	1675	1929	1405	3775	2248	3042	2972	5352	5145	4691	5496	6242	7867	6125		136	1702667	15804747	1.87886e+06	3.64639e+06	1.94075	232	3.35659	0.000789113	0.00296272
15804748	Z5762	frdA	65968.1	5.98	fumarate reductase flavoprotein subunit	anaerobic EM: mixed acid fermentation	Fnr+,NarL-		Cytoplasmic Membrane	Energy metabolism	1565	3344	2.14	(W*) Large Sample Approx.	11	7	105	3.48682	0.000489	0.00662925	1896	1899	1992	1894	1489	1544	723	1177	1608	1161	1833	2916	2880	3333	3094	3966	4376	2846				15804748
15803653 *	Z4466	tdcE	85931.2	5.58	formate acetyltransferase 3	anaerobic EM: mixed acid fermentation/threonine metabolism	Crp+,Fnr+		Cytoplasmic	Energy metabolism	15	183	12.53	(W*) Large Sample Approx. w/ corr. for tied ranks	11	7	90	2.27376	0.0229805	0.0798666	0	0	66	0	0	0	0	33	30	32	0	290	276	294	0	0	319	100				15803653
15803654 *	Z4467	tdcD	43942.1	5.63	propionate/acetate kinase	anaerobic EM: mixed acid fermentation/threonine metabolism	Crp+,Fnr+		Cytoplasmic	Energy metabolism	0	217	>2000	(W*) Large Sample Approx. w/ corr. for tied ranks	11	7	83	2.30013	0.0214408	0.0766309	0	0	0	0	0	0	0	0	0	0	0	435	719	0	0	0	366	0				15803654
15803656	Z4469	tdcB	35231.1	5.75	threonine dehydratase	anaerobic EM: mixed acid fermentation/threonine metabolism	Crp+,Fnr+		Cytoplasmic	Energy metabolism	0	252	>2000	(W*) Large Sample Approx. w/ corr. for tied ranks	11	7	94	3.15199	0.0016216	0.0132097	0	0	0	0	0	0	0	0	0	0	0	416	339	564	0	344	102	0				15803656
161367660	Z0047	fixA	27142.7	4.46	putative electron transfer flavoprotein FixA	carbohydrate metabolism: amines	Crp+,Fnr+		Periplasmic	Energy metabolism	0	356	>2000	(W*) Large Sample Approx. w/ corr. for tied ranks	11	7	88.5	2.73572	0.00622442	0.0326717	0	0	0	0	0	0	0	0	0	0	0	880	1073	297	0	241	0	0				161367660
15799725 *	Z0048	fixB	33511.8	6.6	putative electron transfer flavoprotein FixB	carbohydrate metabolism: amines	Crp+,Fnr+		Unknown	Energy metabolism	11	470	42.75	(W*) Large Sample Approx. w/ corr. for tied ranks	11	7	87	2.34967	0.0187902	0.0732058	0	0	0	121	0	0	0	0	0	0	0	1054	574	1428	0	0	231	0				15799725
15799726 *	Z0049	fixC	45719.8	5.76	flavoprotein FixC	carbohydrate metabolism: amines	Crp+,Fnr+		Cytoplasmic	Energy metabolism	0	31	>2000	(W*) Large Sample Approx. w/ corr. for tied ranks	11	7	83	2.30013	0.0214408	0.0766309	0	0	0	0	0	0	0	0	0	0	0	62	67	84	0	0	0	0				15799726
15800393	Z0839	speF	82403.3	5.47	ornithine decarboxylase	carbohydrate metabolism: amines			Cytoplasmic	Central intermediary metabolism	559	153	0.27	(W*) Large Sample Approx. w/ corr. for tied ranks	11	7	34	-2.94951	0.00318277	0.0208833	513	495	312	446	929	510	893	653	703	113	581	193	350	174	0	354	0	0				15800393
15802970	Z3704	eutL	22800.8	4.75	putative ethanolamine utilization protein EutL	carbohydrate metabolism: amines			Unknown	Hypothetical proteins	93	1411	15.24	(W*) Large Sample Approx. w/ corr. for tied ranks	11	7	97.5	3.08222	0.00205461	0.0155272	0	0	0	0	0	215	0	0	0	804	0	2440	1330	3306	0	672	893	1239				15802970
15802971	Z3705	eutC	31810.4	6.37	ethanolamine ammonia-lyase small subunit	carbohydrate metabolism: amines			Cytoplasmic	Energy metabolism	0	578	>2000	(W*) Large Sample Approx. w/ corr. for tied ranks	11	7	99.5	3.55987	0.000371	0.00662925	0	0	0	0	0	0	0	0	0	0	0	973	1909	923	0	107	93	43				15802971
15802972	Z3706	eutB	49401.1	4.79	ethanolamine ammonia-lyase, heavy chain	carbohydrate metabolism: amines			Unknown/Multiple Localization	Energy metabolism	0	599	>2000	(W*) Large Sample Approx. w/ corr. for tied ranks	11	7	94	3.15199	0.0016216	0.0132097	0	0	0	0	0	0	0	0	0	0	0	1232	1119	1483	0	226	133	0				15802972
15802977 *	Z3711	eutE	49043.6	6.18	ethanolamine utilization; acetaldehyde dehydrogenase	carbohydrate metabolism: amines			Cytoplasmic	Energy metabolism	22	211	9.51	(W*) Large Sample Approx. w/ corr. for tied ranks	11	7	90	2.53506	0.0112429	0.0511012	0	0	0	0	0	0	0	0	0	0	244	170	556	577	83	0	93	0				15802977
161367555	Z3713	eutM/cchA	9865.14	6.06	predicted structural protein, ethanolamine utilization microcompartment	carbohydrate metabolism: amines			Unknown	Central intermediary metabolism	16	763	46.6	(W*) Large Sample Approx. w/ corr. for tied ranks	11	7	93	2.85868	0.00425405	0.0259457	180	0	0	0	0	0	0	0	0	0	0	1981	918	1534	0	624	0	287				161367555
15803408	Z4210	ygeX	43326	5.55	diaminopropionate ammonia-lyase	carbohydrate metabolism: amines			Unknown	Energy metabolism	0	168.233	>2000	(W*) Large Sample Approx. w/ corr. for tied ranks	11	7	94	3.15199	0.0016216	0.00965587	1	1	1	1	1	1	1	1	1	1	1	341	443	111	1	93	1	189				15803408
15803759	Z4583	nanA	32592.3	5.61	N-acetylneuraminate lyase	carbohydrate metabolism: amino-sugars			Cytoplasmic	Cell envelope	769	1952	2.54	(W*) Large Sample Approx.	11	7	101	3.12455	0.00178077	0.0135392	1091	553	823	426	1124	178	855	1023	518	758	1112	862	2013	1669	3465	2443	1449	1766		178	1702465	15803759	1.03663e+06	2.22362e+06	2.14504	230	3.22749	0.00124883	0.00425553
161367630	Z1048	mipB,fsaA	23112	6.3	fructose-6-phosphate aldolase	carbohydrate metabolism: fructose		more active under anaerobic conditions	Cytoplasmic	Energy metabolism	41	6786	163.66	(W*) Large Sample Approx. w/ corr. for tied ranks	11	7	105	3.72509	0.000195	0.00662925	0	0	0	0	122	334	0	0	0	0	0	9982	10525	10687	6246	2483	3787	3792				161367630
15800071 #	Z0438	lacA	22965	6.38	galactoside O-acetyltransferase	carbohydrate metabolism: galactose	LacI-,HNS-		Cytoplasmic	Energy metabolism			N.S.																											159	1702949	15800071	157536	670076	4.25346	240	3.90691	9.34837e-05	0.000774822
15800073	Z0440	lacZ	116405	5.2	beta-D-galactosidase	carbohydrate metabolism: galactose	LacI-,HNS-		Unknown	Unclassified	59	18931	322.13	(W*) Large Sample Approx. w/ corr. for tied ranks	11	7	105	3.50495	0.000457	0.00662925	112	27	51	0	0	159	0	81	148	0	68	22102	21823	27789	17671	11275	15823	16036		14	1784726	15800073	1	5.88504e+06	> 50	240	3.95594	7.62334e-05	0.000774822
	Z0440					carbohydrate metabolism: galactose																																		14	1784738	15800073	1	1.98875e+06	> 50	240	3.95594	7.62334e-05	0.000774822
15800465	Z0926	galM	38175.7	4.94	aldose 1-epimerase	carbohydrate metabolism: galactose	GalR+,HNS-		Periplasmic	Central intermediary metabolism	2036	6045	2.97	(W*) Large Sample Approx.	11	7	105	3.48682	0.000489	0.00662925	1660	1485	2343	3693	1425	1510	1312	2237	1482	2713	2534	5403	5046	6872	9091	4252	7024	4629		29	1702062	15800465	1.08332e+06	4.15834e+06	3.83852	240	3.87298	0.000107511	0.000774822
15800466	Z0927	galK	41504.2	5.28	galactokinase	carbohydrate metabolism: galactose	GalR+,HNS-		Cytoplasmic	Energy metabolism	1037	5399	5.21	(W*) Large Sample Approx.	11	7	105	3.48682	0.000489	0.00662925	1394	505	1024	1949	1197	730	1115	830	662	889	1108	5512	5025	5791	8728	3594	4189	4953		30	1702522	15800466	935523	6.41057e+06	6.85239	240	3.87298	0.000107511	0.000774822
15800467	Z0928	galT	39652.1	5.96	galactose-1-phosphate uridylyltransferase	carbohydrate metabolism: galactose	GalR+,HNS-		Unknown	Energy metabolism	224	4660	20.82	(W*) Large Sample Approx. w/ corr. for tied ranks	11	7	105	3.48862	0.000486	0.00662925	336	548	404	0	0	205	188	341	114	250	75	3798	4345	5273	6998	3661	4559	3986		31	1702133	15800467	614727	2.40293e+06	3.90894	230	3.22749	0.00124883	0.00425553
15800468	Z0929	galE	37236.6	5.89	UDP-galactose-4-epimerase	carbohydrate metabolism: galactose	GalR+,HNS-		Cytoplasmic	Energy metabolism	633	7541	11.91	(W*) Large Sample Approx.	11	7	105	3.48682	0.000489	0.00662925	1033	1224	708	0	322	1070	210	587	713	838	259	7528	7625	9336	9769	4555	8001	5971		32	1702639	15800468	1204675	6.39645e+06	5.30969	240	3.87298	0.000107511	0.000774822
15804711	Z5721	melA	50573.8	5.58	alpha-galactosidase	carbohydrate metabolism: galactose	Crp+		Cytoplasmic	Energy metabolism	253	1213	4.79	(W*) Large Sample Approx. w/ corr. for tied ranks	11	7	95.5	2.64009	0.00828836	0.040936	713	0	61	0	536	211	398	89	423	354	0	1711	1316	1227	0	2329	1085	825		133	1702389	15804711	373757	1.20926e+06	3.23542	240	3.87298	0.000107511	0.000774822
15800923	Z1421	agp	45638.1	5.4	glucose-1-phosphatase/inositol phosphatase	carbohydrate metabolism: glucose			Periplasmic	Central intermediary metabolism	2284	936	0.41	(W*) Large Sample Approx.	11	7	28	-3.48682	0.000489	0.00662925	2746	2043	1883	2710	1657	1994	1995	3015	2395	3240	1445	754	1005	1022	407	1108	1396	858		163	1702804	15800923	3383321	1.74141e+06	0.514705	120	-3.87298	0.000107511	0.000774822
15802682	Z3381	bglX	83484.2	5.95	beta-D-glucoside glucohydrolase	carbohydrate metabolism: glucosides			Periplasmic	Energy metabolism	317	93	0.29	(W*) Large Sample Approx.	11	7	30	-3.30568	0.000947	0.00897038	179	302	347	388	434	218	200	558	254	472	138	29	73	0	98	148	132	172				15802682
15803940	Z4794	glgX	73615.7	5.72	glycogen debranching enzyme	carbohydrate metabolism: glycogen	PhoP+		Cytoplasmic	Energy metabolism	119	0	< 0.01	(W*) Large Sample Approx. w/ corr. for tied ranks	11	7	35	-3.0478	0.0023052	0.0164311	161	78	111	0	185	131	120	56	204	267	0	0	0	0	0	0	0	0				15803940
15802027	Z2616	manA	42848.3	5.37	mannose-6-phosphate isomerase	carbohydrate metabolism: mannose			Periplasmic	Energy metabolism	1139	2421	2.13	(W*) Large Sample Approx.	11	7	102	3.21512	0.00130391	0.0114389	975	1733	1155	578	761	1299	993	1846	841	1935	411	2202	1963	2441	3689	1654	2746	2255				15802027
15800254 *	Z0672	ylbC	37889.5	5.65	ureidoglycolate dehydrogenase	carbohydrate metabolism: organic acids			Cytoplasmic	Central intermediary metabolism	158	0	< 0.01	(W*) Large Sample Approx. w/ corr. for tied ranks	11	7	42	-2.5238	0.0116093	0.0511012	0	155	221	0	0	87	0	447	407	319	99	0	0	0	0	0	0	0				15800254
15801150 *	Z1666	ghrA/ycdW	36852.8	6.76	glyoxylate reductase / hydroxypyruvate reductase	carbohydrate metabolism: organic acids			Cytoplasmic	Central intermediary metabolism	831	252	0.3	(W*) Large Sample Approx. w/ corr. for tied ranks	11	7	39	-2.49574	0.0125695	0.0533302	550	1115	1056	0	566	716	368	1718	939	1091	1019	248	116	0	608	0	410	378				15801150
15803633	Z4445	uxaC	53927.5	5.37	D-glucuronate isomerase/D-galacturonate isomerase	carbohydrate metabolism: organic acids	Crp+,Fnr+		Cytoplasmic	Energy metabolism	368	903	2.45	(W*) Large Sample Approx.	11	7	101	3.12455	0.00178077	0.0135392	598	253	547	650	642	284	335	208	189	297	46	844	1226	915	982	992	496	864				15803633
161367520	Z4477	garR	30658.5	5.59	tartronate semialdehyde reductase	carbohydrate metabolism: organic acids	Fnr+,HNS-		Cytoplasmic	Unclassified	1105	201	0.18	(W*) Large Sample Approx. w/ corr. for tied ranks	11	7	28	-3.48862	0.000486	0.00662925	1324	1027	713	616	1542	693	847	1772	987	1407	1227	320	233	289	0	353	209	0				161367520
15803664 *	Z4478	garL/yhaF	27398	5.67	alpha-dehydro-beta-deoxy-D-glucarate aldolase	carbohydrate metabolism: organic acids	Fnr+,HNS-		Unknown	Unknown function	177	0	< 0.01	(W*) Large Sample Approx. w/ corr. for tied ranks	11	7	42	-2.5238	0.0116093	0.0511012	0	85	0	757	371	0	150	151	141	296	0	0	0	0	0	0	0	0				15803664
15803666	Z4480	garD/yhaG	56402.3	5.55	galactarate dehydratase	carbohydrate metabolism: organic acids			Cytoplasmic	Energy metabolism	171	11	0.06	(W*) Large Sample Approx. w/ corr. for tied ranks	11	7	38	-2.70087	0.00691585	0.0356798	123	0	252	477	158	0	137	447	57	61	171	0	75	0	0	0	0	0				15803666
161367498	Z4978	ghrB/yiaE	35395.1	5.42	2-hydroxyacid dehydrogenase	carbohydrate metabolism: organic acids			Cytoplasmic	Central intermediary metabolism	1779	374	0.21	(W*) Large Sample Approx.	11	7	28	-3.48682	0.000489	0.00662925	1389	1470	2197	2229	1925	1739	1794	1558	1419	1378	2475	360	262	651	464	529	352	0		196	1702555	161367498	1.38121e+06	640995	0.464083	120	-3.87298	0.000107511	0.000774822
15802986	Z3720	talA	35657.4	5.89	transaldolase A	carbohydrate metabolism: pentose phosphate shunt	CreB+		Cytoplasmic	Energy metabolism	163	30	0.19	(W*) Large Sample Approx. w/ corr. for tied ranks	11	7	36.5	-2.76744	0.00564985	0.0313072	113	333	118	0	99	234	128	120	164	286	195	0	0	0	126	0	0	87				15802986
15802987	Z3721	tktB	73047.6	5.86	transketolase	carbohydrate metabolism: pentose phosphate shunt			Cytoplasmic	Energy metabolism	316	78	0.25	(W*) Large Sample Approx. w/ corr. for tied ranks	11	7	35	-2.86769	0.00413486	0.0259457	192	277	427	124	164	624	161	499	227	523	264	0	0	0	360	0	93	96				15802987
15804829	Z5849	treC	63771.3	5.48	trehalose-6-phosphate hydrolase	carbohydrate metabolism: trehalose	ArcA+,Crp-		Cytoplasmic	Energy metabolism	2234	0	< 0.01	(W*) Large Sample Approx. w/ corr. for tied ranks	11	7	28	-3.59216	0.000328	0.00662925	3090	1142	1687	4606	2490	2156	2613	2037	1796	1314	1637	0	0	0	0	0	0	0		140	1702629	15804829	1.68664e+06	741876	0.439855	135	-2.90546	0.00366719	0.0105716
	Z5849					carbohydrate metabolism: trehalose																																		140	1706646	15804829	3.25115e+06	1	< 0.01	135	-3.75992	0.000169967	0.000979403
161367600 #	Z2629	_	38240.9	5.49	putative oxidoreductase	carbohydrate metabolism: unknown substrate			Cytoplasmic	Unknown function	556	459	0.82	(W*) Large Sample Approx.	11	7	53	-1.22265	0.221462	0.351231	502	800	413	655	517	489	450	837	381	698	372	112	247	301	531	1125	556	337		199	1702371	161367600	1083764	498026	0.459533	120	-3.87298	0.000107511	0.000774822
15802194 #	Z2820	yeaD	33589.1	5.94	uncharacterized protein yeaD	carbohydrate metabolism: unknown substrate			Cytoplasmic	Unknown function	1878	2444	1.3	(W*) Large Sample Approx.	11	7	91	2.21888	0.0264946	0.086556	1488	1741	1649	1344	2555	2330	2051	1193	1521	1818	2972	1940	2395	3153	2634	2706	1901	2383		59	1702067	15802194	2.26648e+06	4082554	1.80127	225	2.90474	0.00367561	0.0105716
15800785	Z1271	mukB	170185	5.21	cell division protein MukB	cell division	HNS-		Cytoplasmic	Unclassified	194	115	0.59	(W*) Large Sample Approx. w/ corr. for tied ranks	11	7	37.5	-2.62779	0.00859415	0.0421971	231	134	221	261	224	163	241	128	277	153	100	122	132	141	84	153	98	71				15800785
161367480	Z5400	yihA	23587	6.86	predicted checkpoint GTPase YihA	cell division			Unknown	Unknown function	477	48	0.1	(W*) Large Sample Approx. w/ corr. for tied ranks	11	7	35	-2.93904	0.00329231	0.0211263	665	644	228	287	572	814	372	579	316	772	0	0	0	333	0	0	0	0				161367480
15803445	Z4247	ygfE/zapA	12593.7	5.22	Z-ring-associated protein ZapA	cell division: septum formation			Unknown	Unclassified	1037	412	0.4	(W*) Large Sample Approx.	11	7	35	-2.85285	0.0043329	0.0259457	1481	2012	889	959	795	904	1243	964	1054	1102	0	208	683	282	603	691	204	212				15803445
15804517	Z5473	yiiU/zapB	9634.53	4.69	cell division protein ZapB	cell division: septum formation			Unknown	Hypothetical proteins	6295	8495	1.35	(W*) Large Sample Approx.	11	7	95	2.58115	0.00984717	0.0460943	6297	9823	5978	6317	7068	2957	7865	6811	7124	3845	5164	6564	7153	8893	7958	9943	8309	10642				15804517
75994472	L7026	_	32188.7	8.86	polysaccharide deacetylase family protein	cell envelope: capsular polysaccharides		produced more in biofilms ?	Cytoplasmic	No Data	0	138	>2000	(W*) Large Sample Approx. w/ corr. for tied ranks	11	7	88.5	2.73572	0.00622442	0.0326717	0	0	0	0	0	0	0	0	0	0	0	0	178	0	410	190	0	188				75994472
15800904	Z1400	yccZ	41739.2	5.74	putative lipoprotein in exopolysaccharide production	cell envelope: capsular polysaccharides		produced more in biofilms ?	Outer Membrane	Cell envelope	411	1379	3.36	(W*) Large Sample Approx. w/ corr. for tied ranks	11	7	95.5	2.62915	0.0085599	0.0421941	0	237	672	141	655	266	1586	226	517	216	0	1969	1475	1667	1432	1627	226	1260				15800904
15800905	Z1401	ymcA	78668.3	5.83	putative lipoprotein in exopolysaccharide production	cell envelope: capsular polysaccharides		produced more in biofilms ?	Outer Membrane	Cell envelope	31	218	7.12	(W*) Large Sample Approx. w/ corr. for tied ranks	11	7	96	2.75243	0.0059154	0.0319865	0	0	81	0	34	0	44	0	30	0	146	313	438	182	217	98	0	275				15800905
15801015	Z1526	ycdS/pgaA	92209.2	6.12	poly-beta-1,6-N-acetyl-D-glucosamine export protein	cell envelope: capsular polysaccharides	CsrA+	produced more in biofilms	Unknown	Energy metabolism	0	106	>2000	(W*) Large Sample Approx. w/ corr. for tied ranks	11	7	94	3.15199	0.0016216	0.0132097	0	0	0	0	0	0	0	0	0	0	0	236	147	105	149	0	0	103				15801015
15799780	Z0106	lpxC	33954.6	5.54	UDP-3-O-[3-hydroxymyristoyl] N-acetylglucosamine deacetylase	cell envelope: lipid A core biosynthesis	LexA-		Cytoplasmic	Cell envelope	669	117	0.18	(W*) Large Sample Approx. w/ corr. for tied ranks	11	7	32	-3.1408	0.00168488	0.0135392	934	451	996	541	1158	338	813	648	492	412	577	0	0	0	0	516	114	190				15799780
15799861	Z0191	lpxD	36023.2	6.07	UDP-3-O-[3-hydroxymyristoyl] glucosamine N-acyltransferase	cell envelope: lipid A core biosynthesis	GadE+,CpxR+		Cytoplasmic	Cell envelope	704	40	0.06	(W*) Large Sample Approx. w/ corr. for tied ranks	11	7	37	-2.79564	0.00517976	0.030484	1071	621	1616	262	552	0	720	0	1017	1488	396	0	0	0	0	0	0	283		157	1703969	15799861	1.37972e+06	725322	0.525701	130	-3.24355	0.0011805	0.00415826
15799864	Z0194	lpxB	42395.9	7.08	lipid-A-disaccharide synthase	cell envelope: lipid A core biosynthesis	GadE+,CpxR+		Cytoplasmic	Cell envelope	276	68	0.25	(W*) Large Sample Approx. w/ corr. for tied ranks	11	7	39	-2.56583	0.010293	0.0473715	600	124	235	100	515	349	192	89	488	340	0	0	0	0	0	477	0	0				15799864
15799927	Z0280	lpcA/gmhA	20814	5.97	phosphoheptose isomerase	cell envelope: lipid A core biosynthesis			Cytoplasmic	Cell envelope	1787	835	0.47	(W*) Large Sample Approx.	11	7	30	-3.30568	0.000947	0.00897038	1818	1902	1662	1054	1301	1562	1697	3156	1725	1904	1873	456	621	773	996	1508	671	818				15799927
15803738	Z4561	yrbI/kdsC	19996.3	4.94	3-deoxy-D-manno-octulosonate 8-phosphate phosphatase	cell envelope: lipid A core biosynthesis			Cytoplasmic	Unknown function	477	110	0.23	(W*) Large Sample Approx. w/ corr. for tied ranks	11	7	38.5	-2.58294	0.00979613	0.0460943	497	601	342	0	142	541	162	1211	630	659	462	0	407	0	363	0	0	0				15803738
75994475	L7029	_	39073.1	9.6	lipid A biosynthesis (KDO)2-(lauroyl)-lipid IVA acyltransferase	cell envelope: lipid A core modification			Cytoplasmic Membrane	No Data	8	668	87.99	(W*) Large Sample Approx. w/ corr. for tied ranks	11	7	93	2.85868	0.00425405	0.0259457	0	0	0	0	0	0	0	0	0	84	0	955	1456	0	0	315	881	1068				75994475
15802804	Z3513	arnA	74207.1	6.34	bifunctional UDP-glucuronic acid decarboxylase/UDP-4-amino-4-deoxy-L-arabinose formyltransferase	cell envelope: lipid A core modification			Cytoplasmic	Purines, pyrimidines, nucleosides, and nucleotides	1258	89	0.07	(W*) Large Sample Approx. w/ corr. for tied ranks	11	7	28	-3.50495	0.000457	0.00662925	1520	494	1330	1367	1620	854	1644	983	1244	884	1895	116	0	0	114	391	0	0				15802804
15799739	Z0063	imp/lptD	89656.5	4.96	organic solvent tolerance protein	cell envelope: LPS assembly			Outer Membrane	Cellular processes	286	804	2.81	(W*) Large Sample Approx.	11	7	95	2.58115	0.00984717	0.0460943	328	339	514	0	483	76	734	96	133	186	261	1587	1384	358	667	408	467	758				15799739
15802892	Z3610	vacJ/mlaA	28006.5	4.89	outer membrane lipid asymmetry protein A	cell envelope: LPS assembly			Outer Membrane	Cell envelope	250	1161	4.64	(W*) Large Sample Approx. w/ corr. for tied ranks	11	7	102	3.24882	0.00115885	0.0108897	664	632	144	0	0	0	495	0	418	0	402	747	1906	1693	1212	826	467	1280				15802892
15803732	Z4555	yrbC/mlaC	23947.7	9.35	outer membrane lipid asymmetry protein C	cell envelope: LPS assembly			Unknown	Unclassified	2819	1587	0.56	(W*) Large Sample Approx.	11	7	38	-2.58115	0.00984717	0.0460943	2821	3642	3027	5758	2316	3095	2335	3321	931	1947	1819	1385	1660	2252	2015	610	1629	1560				15803732
15802507 *	Z3190	ugd	43711.1	5.88	UDP-glucose 6-dehydrogenase	cell envelope: O-antigen biosynthesis			Cytoplasmic	Purines, pyrimidines, nucleosides, and nucleotides	305	74	0.24	(W*) Large Sample Approx. w/ corr. for tied ranks	11	7	41	-2.37922	0.0173492	0.0683345	415	0	249	338	356	169	116	378	541	360	433	0	0	0	0	0	516	0				15802507
15802510	Z3194	manB	50337.6	5.79	phosphomannomutase	cell envelope: O-antigen biosynthesis			Cytoplasmic	Central intermediary metabolism	1030	609	0.59	(W*) Large Sample Approx.	11	7	36	-2.76228	0.00573986	0.0313072	1304	641	926	1336	1240	796	1669	1019	928	647	820	526	745	855	459	522	670	485				15802510
15802515	Z3199	wbdP	46609.1	8.46	glycosyl transferase	cell envelope: O-antigen biosynthesis			Cytoplasmic	Cell envelope	621	230	0.37	(W*) Large Sample Approx.	11	7	31	-3.21512	0.00130391	0.0114389	629	414	549	894	589	837	576	714	868	284	477	193	211	87	313	427	183	198				15802515
15802521	Z3205	galF	32828	5.73	UTP--glucose-1-phosphate uridylyltransferase subunit GalF	cell envelope: O-antigen biosynthesis			Cytoplasmic	Unclassified	1839	462	0.25	(W*) Large Sample Approx.	11	7	28	-3.48682	0.000489	0.00662925	1937	1329	1468	1330	2451	1909	1599	1593	2709	1821	2079	345	500	311	287	761	676	352				15802521
15804382	Z5302	wecE	41936.3	5.95	TDP-4-oxo-6-deoxy-D-glucose transaminase	cell envelope: O-antigen biosynthesis			Cytoplasmic	Cell envelope	413	52	0.13	(W*) Large Sample Approx. w/ corr. for tied ranks	11	7	36	-2.79124	0.00525066	0.030484	856	276	457	242	490	620	389	496	451	0	265	0	0	291	0	24	0	49				15804382
161367617	Z1758	lolD	25481.4	7.07	lipoprotein transporter ATP-binding subunit	cell envelope: OM lipoprotein transport/assembly			Cytoplasmic Membrane	Transport and binding proteins	498	0	< 0.01	(W*) Large Sample Approx. w/ corr. for tied ranks	11	7	35	-3.0478	0.0023052	0.0164311	473	0	869	0	239	387	175	495	1352	314	1174	0	0	0	0	0	0	0				161367617
15801438 *	Z1980	lolB	23549.9	8.89	outer membrane lipoprotein LolB	cell envelope: OM lipoprotein transport/assembly			Periplasmic	Protein fate	232	57	0.25	(W*) Large Sample Approx. w/ corr. for tied ranks	11	7	40	-2.47253	0.0134162	0.0559157	161	294	279	317	349	331	364	0	386	0	72	0	0	0	268	0	133	0				15801438
15804958	Z5988	lolA/lplA	63082.5	6.19	periplasmic chaperone for translocation of lipoproteins	cell envelope: OM lipoprotein transport/assembly			Unknown/Multiple Localization	Cell envelope	256	73	0.29	(W*) Large Sample Approx. w/ corr. for tied ranks	11	7	37	-2.69972	0.00693972	0.0356798	466	152	106	472	311	168	232	269	342	103	192	0	0	0	0	451	0	60				15804958
15799859	Z0188	yaeT	90549.1	4.93	outer membrane protein assembly factor YaeT	cell envelope: OMP assembly	RpoE		Outer Membrane	Cell envelope	957	1928	2.02	(W*) Large Sample Approx.	11	7	97	2.76228	0.00573986	0.0313072	776	1980	988	626	1269	481	1365	308	1227	440	1062	2587	2864	1809	1336	2344	1104	1453				15799859
15801632	Z2201	_	26487.6	9.38	putative fimbrial chaperone protein	cell envelope: OMP assembly			Periplasmic	Cell envelope	562	0	< 0.01	(W*) Large Sample Approx. w/ corr. for tied ranks	11	7	31.5	-3.31686	0.00091	0.00897038	169	369	349	0	1167	415	571	531	484	1181	946	0	0	0	0	0	0	0				15801632
157267368	Z3736	nlpB	36954	5.31	Omp assembly lipoprotein NlpB	cell envelope: OMP assembly	RpoE		Outer Membrane	Cell envelope	1794	3324	1.85	(W*) Large Sample Approx.	11	7	104	3.39625	0.000683	0.00789882	1356	2373	2169	884	2521	1563	2657	941	2144	1345	1780	3190	3753	2593	2846	4498	3126	3266				157267368
15799769	Z0095	murE	53355.8	5.31	UDP-N-acetylmuramoylalanyl-D-glutamate--2,6-diaminopimelate ligase	cell envelope: peptidoglycan metabolism	LexA-		Cytoplasmic	Cell envelope	1018	315	0.31	(W*) Large Sample Approx.	11	7	30	-3.30568	0.000947	0.00897038	1261	457	1153	1005	1323	1027	1726	1241	731	556	715	396	259	213	0	697	232	405				15799769
15799770 *	Z0096	murF	47461.2	5.26	UDP-N-acetylmuramoyl-tripeptide--D-alanyl-D-alanine ligase	cell envelope: peptidoglycan metabolism	LexA-		Cytoplasmic	Cell envelope	380	115	0.3	(W*) Large Sample Approx. w/ corr. for tied ranks	11	7	41	-2.33366	0.0196136	0.0755921	174	506	479	0	399	188	259	728	553	462	431	263	0	0	0	252	290	0				15799770
15799794	Z0120	ampD	20493.2	5.12	N-acetyl-anhydromuranmyl-L-alanine amidase	cell envelope: peptidoglycan metabolism	Crp-		Cytoplasmic	Energy metabolism	656	0	< 0.01	(W*) Large Sample Approx. w/ corr. for tied ranks	11	7	28	-3.59216	0.000328	0.00662925	1164	280	621	486	888	526	869	404	859	642	479	0	0	0	0	0	0	0				15799794
15800346	Z0777	dacA	44442.2	8.31	D-alanyl-D-alanine carboxypeptidase fraction A	cell envelope: peptidoglycan metabolism			Cytoplasmic Membrane	Cell envelope	455	893	1.96	(W*) Large Sample Approx.	11	7	105	3.48682	0.000489	0.00662925	539	347	411	0	617	634	738	62	682	535	444	947	1180	825	853	820	796	831				15800346
15802959	Z3693	murQ	31158.4	5.7	N-acetylmuramic acid-6-phosphate etherase	cell envelope: peptidoglycan metabolism	Crp+		Cytoplasmic	Unknown function	366	23	0.06	(W*) Large Sample Approx. w/ corr. for tied ranks	11	7	37	-2.75243	0.0059154	0.0319865	469	0	386	611	563	534	525	488	0	279	173	0	0	0	0	116	0	44				15802959
15803183	Z3964	ygaU	16039.2	6.12	LysM domain protein	cell envelope: peptidoglycan metabolism			Unknown	Unknown function	525	14	0.03	(W*) Large Sample Approx. w/ corr. for tied ranks	11	7	29	-3.4593	0.000542	0.00711429	542	523	495	707	388	368	302	941	257	1165	83	0	0	0	98	0	0	0				15803183
15803716	Z4538	glmM	47544.7	5.71	phosphoglucosamine mutase	cell envelope: peptidoglycan metabolism			Cytoplasmic	Cell envelope	1345	2449	1.82	(W*) Large Sample Approx.	11	7	98	2.85285	0.0043329	0.0259457	1144	1189	989	779	1196	1741	1059	1606	1133	2024	1937	3146	3490	2892	1962	1919	1377	2359				15803716
15803729	Z4552	murA	44845.9	5.81	UDP-N-acetylglucosamine 1-carboxyvinyltransferase	cell envelope: peptidoglycan metabolism			Cytoplasmic	Cell envelope	686	371	0.54	(W*) Large Sample Approx.	11	7	35	-2.85285	0.0043329	0.0259457	793	335	589	949	965	431	963	689	878	525	429	224	405	298	290	411	585	381				15803729
15800134	Z0506	yajC	11886.7	9.57	preprotein translocase subunit YajC	cell envelope: secretion and structural integrity			Cytoplasmic Membrane	Protein fate	2324	7083	3.05	(W*) Large Sample Approx.	11	7	103	3.30568	0.000947	0.00897038	1874	4299	3427	1222	4022	1272	3148	976	2371	923	2027	11289	9610	9558	4448	5441	3457	5780				15800134
15800135 *	Z0507	secD	66629.7	8.62	preprotein translocase subunit SecD	cell envelope: secretion and structural integrity			Cytoplasmic Membrane	Protein fate	453	936	2.07	(W*) Large Sample Approx.	11	7	93	2.40002	0.0163943	0.0649815	630	175	299	1011	541	394	1085	202	322	96	225	1368	1133	593	590	1008	904	953				15800135
15800453 *	Z0905	tolQ	25596.8	6.53	colicin uptake protein TolQ	cell envelope: secretion and structural integrity			Cytoplasmic Membrane	Transport and binding proteins	250	528	2.11	(W*) Large Sample Approx. w/ corr. for tied ranks	11	7	93	2.40126	0.0163389	0.0649815	272	99	90	0	354	111	769	142	130	272	509	310	507	839	456	752	512	318				15800453
15800816	Z1307	ompA	37199.2	5.99	outer membrane protein A	cell envelope: secretion and structural integrity	Crp+		Outer Membrane	Cell envelope	27221	45588	1.67	(W*) Large Sample Approx.	11	7	95	2.58115	0.00984717	0.0460943	18211	38379	33214	25307	35237	17073	35187	22234	28259	15329	30997	61615	58596	42705	47579	24885	34279	49454				15800816
15802089	Z2705	lpp	8323.12	9.3	murein lipoprotein	cell envelope: secretion and structural integrity			Outer Membrane	Cell envelope	63337	116088	1.83	(W*) Large Sample Approx.	11	7	101	3.12455	0.00178077	0.0135392	58220	79495	70464	72196	75650	54906	111871	45069	44380	23991	60462	136175	126846	135801	102802	76789	101759	132444				15802089
15803715	Z4537	secG	11384.5	6.09	preprotein translocase subunit SecG	cell envelope: secretion and structural integrity			Cytoplasmic Membrane	Energy metabolism	2310	3794	1.64	(W*) Large Sample Approx.	11	7	95	2.58115	0.00984717	0.0460943	1908	2427	2294	1240	2878	4289	2134	0	2727	2852	2664	4326	4708	3664	3119	5363	3181	2197				15803715
15803827	Z4670	secY	48510	9.89	preprotein translocase subunit SecY	cell envelope: secretion and structural integrity			Cytoplasmic Membrane	Protein fate	480	1488	3.1	(W*) Large Sample Approx. w/ corr. for tied ranks	11	7	101.5	3.17804	0.00148272	0.0129172	321	115	990	0	688	522	539	0	1065	0	1041	2173	2171	715	1581	1596	1065	1113				15803827
15804299	Z5197	yidC	61537.7	7.7	inner membrane protein translocase component YidC	cell envelope: secretion and structural integrity			Cytoplasmic Membrane	Cell envelope	860	1601	1.86	(W*) Large Sample Approx. w/ corr. for tied ranks	11	7	95.5	2.62779	0.00859415	0.0421971	700	1014	960	145	1402	855	915	486	1550	347	1082	1977	2297	893	1534	1742	1550	1214				15804299
15801619	Z2187	lsrG	11254.4	5.68	autoinducer-2 (AI-2) modifying protein LsrG	chemotaxis and quorum sensing	LsrR+	AI-2 influences biofilm formation	Unknown	Unclassified	341	0	< 0.01	(W*) Large Sample Approx. w/ corr. for tied ranks	11	7	35	-3.0478	0.0023052	0.0164311	470	228	539	817	401	512	352	0	146	280	0	0	0	0	0	0	0	0				15801619
15801620	Z2188	lsrF	31897.3	6.32	autoinducer-2 aldolase	chemotaxis and quorum sensing	LsrR+	AI-2 influences biofilm formation	Unknown	Hypothetical proteins	906	28	0.03	(W*) Large Sample Approx. w/ corr. for tied ranks	11	7	28	-3.52337	0.000426	0.00662925	1967	739	949	665	1001	1068	571	380	830	651	1148	0	89	109	0	0	0	0				15801620
15801621	Z2189	lsrB	36683.3	6.76	autoinducer-2 binding protein lsrB	chemotaxis and quorum sensing	LsrR+, Crp+	AI-2 influences biofilm formation	Periplasmic	Hypothetical proteins	1917	0	< 0.01	(W*) Large Sample Approx. w/ corr. for tied ranks	11	7	28	-3.59216	0.000328	0.00662925	1382	2803	2274	1081	1186	2700	1702	1871	1443	2468	2178	0	0	0	0	0	0	0		166	1711771	15801621	2506911	1	< 0.01	120	-4.55387	5.26687e-06	0.000774822
15802293	Z2935	cheZ	23975.1	4.49	chemotaxis regulator CheZ	chemotaxis and quorum sensing	Fnr+	AI-2 influences biofilm formation	Cytoplasmic	Cellular processes	367	0	< 0.01	(W*) Large Sample Approx. w/ corr. for tied ranks	11	7	35	-3.0478	0.0023052	0.0164311	0	412	195	0	488	926	473	444	135	564	395	0	0	0	0	0	0	0				15802293
15802294	Z2936	cheY	14096.8	4.89	chemotaxis regulatory protein CheY	chemotaxis and quorum sensing	Fnr+	AI-2 influences biofilm formation	Cytoplasmic	Cellular processes	837	0	< 0.01	(W*) Large Sample Approx. w/ corr. for tied ranks	11	7	38.5	-2.78394	0.00537025	0.030484	0	682	0	0	1011	1150	1318	1227	1341	1169	1308	0	0	0	0	0	0	0				15802294
15802298 *	Z2940	tar	59942.8	5.3	methyl-accepting chemotaxis protein II	chemotaxis and quorum sensing	Fnr+	AI-2 influences biofilm formation	Cytoplasmic Membrane	Cellular processes	141	2	0.01	(W*) Large Sample Approx. w/ corr. for tied ranks	11	7	44	-2.2371	0.02528	0.0849096	0	109	0	0	346	164	169	314	0	349	93	0	0	0	0	0	14	0				15802298
15802358	Z3013	fliC	59956.6	4.7	flagellin	chemotaxis and quorum sensing	GadE+		Extracellular	Cell envelope	341	26	0.08	(W*) Large Sample Approx. w/ corr. for tied ranks	11	7	40	-2.56403	0.0103466	0.0473715	0	507	0	0	501	222	697	567	517	270	469	0	0	0	185	0	0	0				15802358
15802404	Z3063	lsrC/ydeY	37417.2	9.05	autoinducer-2 ABC transporter subunit YedY	chemotaxis and quorum sensing	Crp+,Lsr-		Unknown	Energy metabolism	25	303	11.91	(W*) Large Sample Approx. w/ corr. for tied ranks	11	7	104	3.55378	0.00038	0.00662925	77	0	0	0	129	0	0	73	0	0	0	259	193	105	346	168	791	255				15802404
15803206 *	Z3988	ygaG/luxS	19444	5.18	S-ribosylhomocysteinase	chemotaxis and quorum sensing		AI-2 influences biofilm formation	Cytoplasmic	Cellular processes	1546	715	0.46	(W*) Large Sample Approx. w/ corr. for tied ranks	11	7	35	-3.12455	0.00178077	0.0099	2282	950	1457	1509	2694	1181	2079	1510	869	1160	1319	510	529	829	554	801	1218	565				15803206
15804305 *	Z5203	tnaA	53424.2	5.88	tryptophanase	chemotaxis and quorum sensing	Crp+,TorR+	indole decreases biofilm formation	Cytoplasmic	Energy metabolism	12198	2132	0.17	(W*) Large Sample Approx.	11	7	39	-2.49058	0.0127533	0.0533302	2172	21561	1963	2125	20046	19533	20346	12342	9511	12590	11991	1951	2126	2493	2732	269	3870	1484		116	1779684	15804305	8362156	1.91304e+06	0.228774	144	-2.32379	0.0201368	0.0427991
161367497	Z5063	dfp	43436.3	7.06	CoA biosynthesis bifunctional protein CoaBC	cofactors: biosynthesis of CoA			Cytoplasmic	Biosynthesis of cofactors, prosthetic groups, and carriers	407	153	0.38	(W*) Large Sample Approx. w/ corr. for tied ranks	11	7	36.5	-2.71981	0.00653197	0.0341431	259	375	414	0	370	491	386	539	491	428	719	292	106	263	0	214	94	99				161367497
15800020	Z0384	ykgE	26061.4	6.82	putative dehydrogenase subunit	cofactors: biosynthesis of formyl-THF ?			Cytoplasmic Membrane	Protein fate	416	0	< 0.01	(W*) Large Sample Approx. w/ corr. for tied ranks	11	7	31.5	-3.31686	0.00091	0.00897038	533	385	548	144	457	434	0	555	506	397	617	0	0	0	0	0	0	0				15800020
15800021	Z0385	ykgF	52997.9	8.74	hypothetical protein Z0385	cofactors: biosynthesis of formyl-THF ?			Cytoplasmic	Energy metabolism	318	38	0.12	(W*) Large Sample Approx. w/ corr. for tied ranks	11	7	32	-3.1573	0.00159235	0.0132097	611	332	210	698	394	249	342	79	290	151	141	172	94	0	0	0	0	0				15800021
161367646	Z0386	ykgG	25162.7	5.14	hypothetical protein Z0386	cofactors: biosynthesis of formyl-THF ?			Unknown	Unclassified	207	38	0.19	(W*) Large Sample Approx. w/ corr. for tied ranks	11	7	39	-2.56583	0.010293	0.0473715	421	153	144	275	0	257	0	219	200	312	293	99	0	0	0	170	0	0				161367646
15803207	Z3989	gshA	58253	5.27	glutamate-cysteine ligase	cofactors: biosynthesis of glutathione			Cytoplasmic	Biosynthesis of cofactors, prosthetic groups, and carriers	450	219	0.49	(W*) Large Sample Approx.	11	7	29	-3.39625	0.000683	0.00789882	391	283	344	874	335	318	438	465	530	665	310	186	137	256	306	208	181	258				15803207
15800204	Z0592	hemH	35852.9	6.2	ferrochelatase	cofactors: biosynthesis of heme	OxyR+		Cytoplasmic	Biosynthesis of cofactors, prosthetic groups, and carriers	277	5	0.02	(W*) Large Sample Approx. w/ corr. for tied ranks	11	7	32	-3.21895	0.00128662	0.0114389	631	261	58	353	541	220	303	93	342	0	249	0	0	0	0	0	0	32				15800204
15804390	Z5316	hemY	45243.4	8.52	putative protoheme IX biogenesis protein	cofactors: biosynthesis of heme			Cytoplasmic Membrane	Unknown function	621	297	0.48	(W*) Large Sample Approx.	11	7	31	-3.21512	0.00130391	0.0114389	486	905	809	453	596	396	544	578	659	895	515	391	512	212	75	259	307	321				15804390
161367479	Z5403	hemN	52716.9	5.79	coproporphyrinogen III oxidase	cofactors: biosynthesis of heme			Cytoplasmic	Biosynthesis of cofactors, prosthetic groups, and carriers	402	119	0.3	(W*) Large Sample Approx. w/ corr. for tied ranks	11	7	34	-2.94951	0.00318277	0.0208833	467	550	520	0	301	475	523	304	443	463	379	0	282	177	112	143	118	0				161367479
15804588	Z5572	hemE	39206.3	6.01	uroporphyrinogen decarboxylase	cofactors: biosynthesis of heme			Cytoplasmic	Biosynthesis of cofactors, prosthetic groups, and carriers	378	149	0.4	(W*) Large Sample Approx. w/ corr. for tied ranks	11	7	36.5	-2.7184	0.00655978	0.0341462	391	459	651	0	544	322	264	246	300	471	514	266	89	235	173	196	0	87				15804588
15804442	Z5389	mobA	21647.8	5.96	molybdopterin-guanine dinucleotide biosynthesis protein A	cofactors: biosynthesis of molybdopterin			Cytoplasmic	Hypothetical proteins	351	22	0.06	(W*) Large Sample Approx. w/ corr. for tied ranks	11	7	32	-3.21895	0.00128662	0.0114389	635	230	216	621	409	0	525	330	452	155	294	0	0	0	0	154	0	0				15804442
15799793	Z0119	nadC	32770.8	5.07	quinolinate phosphoribosyltransferase	cofactors: biosynthesis of NAD	Crp-		Cytoplasmic	Biosynthesis of cofactors, prosthetic groups, and carriers	364	52	0.14	(W*) Large Sample Approx. w/ corr. for tied ranks	11	7	34.5	-2.95194	0.00315789	0.0208833	616	521	211	0	353	418	289	321	195	816	270	107	0	0	0	256	0	0				15799793
15803533	Z4342	gsp	70530.4	5.08	glutathionylspermidine synthetase/amidase	cofactors: biosynthesis of polyamine			Cytoplasmic	Central intermediary metabolism	137	523	3.81	(W*) Large Sample Approx. w/ corr. for tied ranks	11	7	104.5	3.45045	0.00056	0.00731345	0	275	228	0	0	155	213	99	225	141	176	697	760	726	416	473	315	275				15803533
15803481	Z4287	metK	41949.9	5.1	S-adenosylmethionine synthetase	cofactors: biosynthesis of S-AdoMet	Crp-		Cytoplasmic	Central intermediary metabolism	1365	2710	1.99	(W*) Large Sample Approx.	11	7	105	3.48682	0.000489	0.00662925	1362	754	1922	623	1444	1891	1704	1001	2052	477	1782	2804	2169	2696	2808	2790	3014	2686				15803481
15800149	Z0522	yajO	36434.8	5.18	putative NAD(P)H-dependent xylose reductase	cofactors: biosynthesis of thiamine			Cytoplasmic	Unknown function	624	21	0.03	(W*) Large Sample Approx. w/ corr. for tied ranks	11	7	28	-3.52337	0.000426	0.00662925	1095	370	701	476	878	594	818	685	416	362	474	0	0	0	67	0	80	0				15800149
15802578	Z3267	thiD	28616.5	5.73	phosphomethylpyrimidine kinase	cofactors: biosynthesis of thiamine			Unknown	Biosynthesis of cofactors, prosthetic groups, and carriers	634	0	< 0.01	(W*) Large Sample Approx. w/ corr. for tied ranks	11	7	28	-3.59216	0.000328	0.00662925	1201	87	330	1409	94	391	538	751	1254	358	557	0	0	0	0	0	0	0				15802578
15801750	Z2332	ydbK	128793	5.58	carboxylate-amine ligase, Fe-S subunit	cofactors: biosynthesis of ubiquinone			Cytoplasmic Membrane	Energy metabolism	231	22	0.1	(W*) Large Sample Approx. w/ corr. for tied ranks	11	7	30	-3.36705	0.00076	0.00851004	261	71	291	128	280	159	256	374	279	227	212	0	0	0	0	154	0	0				15801750
15802779	Z3486	ubiG	26584.5	6.12	3-demethylubiquinone-9 3-methyltransferase	cofactors: biosynthesis of ubiquinone	Crp+		Cytoplasmic	Biosynthesis of cofactors, prosthetic groups, and carriers	537	143	0.27	(W*) Large Sample Approx. w/ corr. for tied ranks	11	7	29	-3.40328	0.000666	0.00789882	411	298	470	536	823	669	460	428	780	402	635	0	0	0	297	270	303	134				15802779
15803441	Z4243	visC	44216	6.57	predicted oxidoreductase, FAD/NAD(P)-binding domain	cofactors: biosynthesis of ubiquinone			Unknown	Unknown function	93	11	0.12	(W*) Large Sample Approx. w/ corr. for tied ranks	11	7	35.5	-2.89397	0.003804	0.0242856	144	99	98	93	61	175	80	0	132	71	66	80	0	0	0	0	0	0				15803441
15804433	Z5364	yigC/ubid	55645.7	5.31	3-octaprenyl-4-hydroxybenzoate decarboxylase	cofactors: biosynthesis of ubiquinone			Cytoplasmic	Hypothetical proteins	142	0	< 0.01	(W*) Large Sample Approx. w/ corr. for tied ranks	11	7	38.5	-2.78394	0.00537025	0.030484	174	81	239	0	249	425	65	0	275	56	0	0	0	0	0	0	0	0				15804433
161367466	Z5638	ubiC	18790.3	7.76	chorismate pyruvate lyase	cofactors: biosynthesis of ubiquinone			Cytoplasmic	Biosynthesis of cofactors, prosthetic groups, and carriers	305	0	< 0.01	(W*) Large Sample Approx. w/ corr. for tied ranks	11	7	38.5	-2.78394	0.00537025	0.030484	525	0	521	685	225	213	439	0	0	260	487	0	0	0	0	0	0	0				161367466
15803054	Z3794	hscB	20232.6	5.05	co-chaperone HscB	cofactors: Fe-S clusters, biosynthesis and protection			Unknown	Protein fate	456	137	0.3	(W*) Large Sample Approx. w/ corr. for tied ranks	11	7	38	-2.58649	0.00969577	0.0460943	819	356	449	212	280	265	182	1024	466	813	151	0	200	0	178	403	180	0				15803054
15803501	Z4307	yggX	10952.2	5.91	Fe-S cluster protecting protein YggX	cofactors: Fe-S clusters, biosynthesis and protection	SoxS+		Unknown	Unknown function	2580	1348	0.52	(W*) Large Sample Approx.	11	7	32	-3.12455	0.00178077	0.0135392	2887	1882	3068	3200	1735	2350	1616	3157	1781	4297	2409	1630	1066	1104	1423	1257	1118	1836				15803501
15803918	Z4769	yhgI/nfuA	20996.9	4.52	iron-sulfur cluster scaffold protein	cofactors: Fe-S clusters, biosynthesis and protection	cAMP-Crp+		Cytoplasmic	Unknown function	3399	1565	0.46	(W*) Large Sample Approx.	11	7	31	-3.21512	0.00130391	0.0114389	5332	2930	2522	4796	2683	3593	4530	3639	2094	2372	2898	1038	1131	1406	2618	2059	1425	1276				15803918
15804800	Z5820	ytfE	24850.7	5.32	iron-sulfur cluster repair protein	cofactors: Fe-S clusters, biosynthesis and protection	NarL+,Fnr-		Cytoplasmic	Unknown function	7	307	44.35	(W*) Large Sample Approx. w/ corr. for tied ranks	11	7	99	3.3479	0.000814	0.00896039	0	0	0	0	0	76	0	0	0	0	0	490	400	664	229	0	120	247				15804800
15803850	Z4695	bfr	18337.4	4.58	bacterioferritin, iron storage and detoxification protein	cofactors: iron acquisition/storage			Cytoplasmic	Transport and binding proteins	912	155	0.17	(W*) Large Sample Approx. w/ corr. for tied ranks	11	7	32.5	-3.13643	0.00171017	0.0135392	903	654	826	0	905	1103	843	941	1714	747	1396	0	0	0	0	561	0	522				15803850
15801691 *	Z2267	yncE	38666.5	9.3	conserved protein YncE	cofactors: iron acquisition/storage ?	Fur+,MarA+		Unknown	Energy metabolism	219	0	< 0.01	(W*) Large Sample Approx. w/ corr. for tied ranks	11	7	42	-2.5238	0.0116093	0.0511012	197	0	226	86	0	0	0	550	250	851	245	0	0	0	0	0	0	0				15801691
15804401	Z5329	yigB	27124.5	5.81	flavin mononucleotide phosphatase	cofactors: metabolism of FMN			Cytoplasmic	Central intermediary metabolism	948	192	0.2	(W*) Large Sample Approx. w/ corr. for tied ranks	11	7	35	-2.86769	0.00413486	0.0259457	1671	482	573	1962	1291	271	2059	522	634	497	465	565	0	0	0	416	366	0				15804401
15804434	Z5365	fre	26241	5.29	FMN reductase	cofactors: metabolism of FMN			Cytoplasmic	Energy metabolism	734	65	0.09	(W*) Large Sample Approx. w/ corr. for tied ranks	11	7	28	-3.50495	0.000457	0.00662925	813	442	418	795	1658	331	1025	635	675	807	471	0	120	0	0	0	222	116				15804434
15801435	Z1977	ychM	58382.7	8.9	putative sulfate and bicarbonate transporter YchM	cysteine and sulfate metabolism			Cytoplasmic Membrane	Transport and binding proteins	0	219	>2000	(W*) Large Sample Approx. w/ corr. for tied ranks	11	7	99.5	3.55987	0.000371	0.00662925	0	0	0	0	0	0	0	0	0	0	0	632	344	0	306	41	145	63				15801435
15802956	Z3690	cysP	37627.1	7.78	thiosulfate transporter subunit	cysteine and sulfate metabolism	CysB+,HNS-		Periplasmic	Transport and binding proteins	928	90	0.1	(W*) Large Sample Approx. w/ corr. for tied ranks	11	7	28	-3.52337	0.000426	0.00662925	890	834	861	682	809	1022	703	1254	596	1246	1310	0	0	0	0	521	109	0		175	1781031	15802956	1.21878e+06	343498	0.281837	120	-3.90691	9.34837e-05	0.000774822
15803267	Z4058	cysC	22320.5	5.92	adenylylsulfate kinase	cysteine and sulfate metabolism	CysB+,HNS-		Cytoplasmic	Central intermediary metabolism	328	0	< 0.01	(W*) Large Sample Approx. w/ corr. for tied ranks	11	7	38.5	-2.78394	0.00537025	0.030484	199	144	137	0	687	0	446	833	569	595	0	0	0	0	0	0	0	0				15803267
15803268 *	Z4059	cysN	52586.5	4.98	sulfate adenylyltransferase subunit 1	cysteine and sulfate metabolism	CysB+,HNS-		Cytoplasmic	Central intermediary metabolism	126	0	< 0.01	(W*) Large Sample Approx. w/ corr. for tied ranks	11	7	42	-2.5238	0.0116093	0.0511012	125	0	88	252	277	105	361	0	0	181	0	0	0	0	0	0	0	0				15803268
15803280	Z4072	cysH	27950.8	5.54	phosphoadenosine phosphosulfate reductase	cysteine and sulfate metabolism	CysB+,HNS-		Cytoplasmic	Central intermediary metabolism	360	29	0.08	(W*) Large Sample Approx. w/ corr. for tied ranks	11	7	30	-3.36705	0.00076	0.00851004	579	299	50	216	351	269	92	517	471	574	537	0	0	0	0	205	0	0				15803280
15803281	Z4073	cysI	63957.7	7.28	sulfite reductase subunit beta	cysteine and sulfate metabolism	CysB+,HNS-		Cytoplasmic	Central intermediary metabolism	405	7	0.02	(W*) Large Sample Approx. w/ corr. for tied ranks	11	7	28	-3.55155	0.000383	0.00662925	484	162	561	291	575	212	542	310	565	406	345	0	0	0	0	46	0	0				15803281
15803282	Z4074	cysJ	66379.2	4.9	sulfite reductase subunit alpha	cysteine and sulfate metabolism	CysB+,HNS-		Cytoplasmic Membrane	Energy metabolism	649	139	0.21	(W*) Large Sample Approx. w/ corr. for tied ranks	11	7	36	-2.77665	0.00549226	0.0310362	959	402	692	526	606	821	452	473	958	551	702	0	0	64	0	816	0	90		90	1702641	15803282	487442	234311	0.480696	133	-3.03384	0.00241465	0.00749497
15803981 *	Z4843	zntA	76720.5	5.69	zinc/cadmium/mercury/lead-transporting ATPase	detoxification: lead, zinc, cadmiun			Cytoplasmic Membrane	Transport and binding proteins	171	397	2.33	(W*) Large Sample Approx. w/ corr. for tied ranks	11	7	91	2.22348	0.0261836	0.086556	281	203	289	0	522	0	262	145	44	0	130	264	288	214	259	615	815	325				15803981
15802065 #	Z2669	gloA	14919.3	4.95	glyoxalase I	detoxification: methylglyoxal			Unknown	Energy metabolism	207	0	< 0.01	(W*) Large Sample Approx. w/ corr. for tied ranks	11	7	45.5	-2.26537	0.0234899	0.0798666	741	0	256	742	0	0	187	189	166	0	0	0	0	0	0	0	0	0		172	1702190	15802065	1.52193e+06	2.12542e+06	1.39654	239	3.80843	0.00013985	0.000894754
15803077	Z3828	hmpA	43835.9	5.48	nitric oxide dioxygenase	detoxification: reactive nitrogen species	MetR,Fnr-,NsrR-		Cytoplasmic	Energy metabolism	289	1352	4.68	(W*) Large Sample Approx. w/ corr. for tied ranks	11	7	103	3.30739	0.000942	0.00897038	410	0	168	214	281	66	364	683	389	0	607	555	1008	1128	1077	815	3082	1800		86	1702343	15803077	707894	1532935	2.16549	239	3.80843	0.00013985	0.000894754
15803879	Z4726	nirB	93183.4	5.79	nitrite reductase (NAD(P)H) subunit	detoxification: reactive nitrogen species	Fnr+,NarL+,FruR-,Fis-		Cytoplasmic	Energy metabolism	0	830	>2000	(W*) Large Sample Approx. w/ corr. for tied ranks	11	7	105	3.96598	7.31e-05	0.00662925	0	0	0	0	0	0	0	0	0	0	0	1183	1025	1438	1265	134	327	435				15803879
15803880	Z4727	nirD	12283.6	5.07	nitrite reductase small subunit	detoxification: reactive nitrogen species	Fnr+,NarL+,FruR-,HNS-		Cytoplasmic	Energy metabolism	0	281.468	>2000	(W*) Large Sample Approx. w/ corr. for tied ranks	11	7	88.5	2.73572	0.00622442	0.0231647	1	1	1	1	1	1	1	1	1	1	1	1	308	386	946	1	1	329				15803880
15800320	Z0749	ahpC	20760.6	5.03	alkyl hydroperoxide reductase subunit C	detoxification: reactive oxygen species	OxyR+		Cytoplasmic	Cellular processes	25101	18500	0.74	(W*) Large Sample Approx.	11	7	37	-2.67172	0.00754642	0.037493	23372	24784	20398	36899	20447	26583	21540	29354	18465	30736	23533	16671	16101	20189	19599	14052	24135	18751				15800320
15800321	Z0750	ahpF	57399.4	5.47	alkyl hydroperoxide reductase, F52a subunit	detoxification: reactive oxygen species	OxyR+		Cytoplasmic Membrane	Cellular processes	1171	2669	2.28	(W*) Large Sample Approx.	11	7	104	3.39625	0.000683	0.00789882	936	1605	1114	385	888	1483	607	1334	1308	1808	1415	2892	2908	3390	2103	2573	3106	1708				15800321
15802060	Z2661	sodC	17680.2	5.95	superoxide dismutase	detoxification: reactive oxygen species	RpoS+		Periplasmic	Cellular processes	425	0	< 0.01	(W*) Large Sample Approx. w/ corr. for tied ranks	11	7	28	-3.59216	0.000328	0.00662925	356	389	245	607	306	437	601	186	510	711	329	0	0	0	0	0	0	0				15802060
15802122	Z2739	btuE	20425.7	4.72	putative glutathione peroxidase	detoxification: reactive oxygen species			Periplasmic	Transport and binding proteins	812	162	0.2	(W*) Large Sample Approx. w/ corr. for tied ranks	11	7	33	-3.03555	0.00240097	0.0164549	1260	1115	672	1096	961	684	1411	145	531	665	389	157	171	0	303	347	154	0				15802122
15802143	Z2761	katE	84116.8	5.47	hydroperoxidase II	detoxification: reactive oxygen species	Fis-,Fur-		Cytoplasmic	Cellular processes	224	0	< 0.01	(W*) Large Sample Approx. w/ corr. for tied ranks	11	7	28	-3.59216	0.000328	0.00662925	74	270	128	94	89	121	83	815	212	333	242	0	0	0	0	0	0	0				15802143
15803003	Z3739	bcp	17633.3	5.03	thioredoxin-dependent thiol peroxidase	detoxification: reactive oxygen species			Cytoplasmic	Unknown function	4366	2239	0.51	(W*) Large Sample Approx.	11	7	28	-3.48682	0.000489	0.00662925	3836	4599	3175	3451	5110	4092	4000	3583	7281	4857	4047	2839	1628	2631	1304	2633	2343	2295				15803003
15804062	Z4931	yhjA	51524.5	5.98	putative cytochrome C peroxidase	detoxification: reactive oxygen species	Fnr+,OxyR+		Periplasmic	Energy metabolism	208	2088	10.03	(W*) Large Sample Approx.	11	7	105	3.48682	0.000489	0.00662925	152	183	277	0	347	329	56	368	240	150	187	2397	2860	1933	387	2703	2293	2045				15804062
15804498	Z5453	sodA	23078.1	6.44	superoxide dismutase	detoxification: reactive oxygen species	SoxS+,Fnr-,ArcA-		Unknown/Multiple Localization	Cellular processes	3285	22	0.01	(W*) Large Sample Approx. w/ corr. for tied ranks	11	7	28	-3.55155	0.000383	0.00662925	3081	3042	3265	3104	2164	1824	1725	3500	2923	7225	4284	0	0	0	0	0	0	154		185	1702781	15804498	3.82375e+06	600526	0.157052	120	-3.87682	0.000105832	0.000774822
15800590	Z1064	gstB/yliJ	23930.5	5.05	putative glutathione transferase	detoxification: xenobiotics			Cytoplasmic	Unknown function	1134	295	0.26	(W*) Large Sample Approx. w/ corr. for tied ranks	11	7	29	-3.398	0.000679	0.00789882	956	1471	1311	1090	1744	1556	937	871	567	1304	664	532	0	548	0	595	262	131				15800590
15802049	Z2647	gstA	22867.5	5.85	glutathionine S-transferase	detoxification: xenobiotics			Cytoplasmic	Cellular processes	2717	1418	0.52	(W*) Large Sample Approx.	11	7	33	-3.03398	0.00241347	0.0164549	1039	3105	1960	2372	2230	2221	3055	2300	4068	2965	4576	1614	1918	1590	996	1616	1294	901		171	1702627	15802049	2.34723e+06	1.56915e+06	0.668513	120	-3.87298	0.000107511	0.000774822
15802710 *	Z3410	yeiG	31327.2	5.29	S-lactoylglutathione hydrolase / S-formylglutathione hydrolase	detoxification: xenobiotics			Unknown	Central intermediary metabolism	228	0	< 0.01	(W*) Large Sample Approx. w/ corr. for tied ranks	11	7	42	-2.5238	0.0116093	0.0511012	0	234	109	0	425	357	0	127	0	819	441	0	0	0	0	0	0	0				15802710
15800199	Z0587	dnaX	71094.8	6.39	DNA polymerase III subunits gamma and tau	DNA replication and repair			Cytoplasmic	DNA metabolism	86	0	< 0.01	(W*) Large Sample Approx. w/ corr. for tied ranks	11	7	38.5	-2.78568	0.00534162	0.030484	107	51	0	0	245	109	80	107	136	106	0	0	0	0	0	0	0	0				15800199
15801231	Z1754	mfd	129931	5.72	transcription-repair coupling factor	DNA replication and repair			Cytoplasmic	DNA metabolism	328	122	0.37	(W*) Large Sample Approx. w/ corr. for tied ranks	11	7	36	-2.76371	0.00571483	0.0313072	526	161	181	423	417	214	363	380	384	281	282	91	100	403	0	151	112	0				15801231
15802273	Z2912	ruvB	37172.3	5.02	Holliday junction DNA helicase B	DNA replication and repair			Cytoplasmic	DNA metabolism	445	153	0.34	(W*) Large Sample Approx. w/ corr. for tied ranks	11	7	37	-2.6731	0.00751546	0.037493	479	115	493	834	480	195	447	416	379	238	815	0	194	122	0	398	265	92				15802273
15802395	Z3054	dcm	53462.7	8.71	DNA cytosine methylase	DNA replication and repair			Cytoplasmic	DNA metabolism	121	16	0.13	(W*) Large Sample Approx. w/ corr. for tied ranks	11	7	34.5	-2.95194	0.00315789	0.0208833	337	70	66	62	165	76	323	100	91	0	37	52	58	0	0	0	0	0				15802395
15803338	Z4136	recD	66839.4	6.31	exonuclease V subunit alpha	DNA replication and repair			Cytoplasmic	DNA metabolism	49	0	< 0.01	(W*) Large Sample Approx. w/ corr. for tied ranks	11	7	38.5	-2.78394	0.00537025	0.030484	36	0	54	103	0	64	133	41	0	39	73	0	0	0	0	0	0	0				15803338
15803577	Z4387	parE	70274	5.44	DNA topoisomerase IV subunit B	DNA replication and repair	CreB+		Cytoplasmic	DNA metabolism	294	37	0.13	(W*) Large Sample Approx. w/ corr. for tied ranks	11	7	31	-3.22177	0.001274	0.0114389	480	203	247	417	515	62	538	204	228	238	99	0	77	0	0	33	132	19				15803577
15803610	Z4421	ygjF	18653.7	8.93	G/U mismatch-specific DNA glycosylase	DNA replication and repair			Cytoplasmic	Unknown function	1450	238	0.16	(W*) Large Sample Approx. w/ corr. for tied ranks	11	7	33	-3.06579	0.00217098	0.0163083	1204	1599	2202	1570	1723	980	3146	835	1143	996	553	0	0	0	0	999	665	0				15803610
15803900	Z4751	nudE	21136.3	4.85	ADP-ribose diphosphatase NudE	DNA replication and repair			Cytoplasmic	DNA metabolism	241	0	< 0.01	(W*) Large Sample Approx. w/ corr. for tied ranks	11	7	38.5	-2.78394	0.00537025	0.030484	0	419	0	0	124	235	324	452	123	574	402	0	0	0	0	0	0	0				15803900
15804293	Z5190	gyrB	89955.9	5.77	DNA gyrase subunit B	DNA replication and repair	Fis-		Cytoplasmic	DNA metabolism	941	480	0.51	(W*) Large Sample Approx.	11	7	37	-2.67172	0.00754642	0.037493	1565	661	760	1275	979	849	1314	781	866	420	876	405	401	598	321	1014	397	226		183	1703078	15804293	1.33498e+06	443456	0.332182	144	-2.37357	0.0176173	0.0380897
15804402	Z5330	uvrD	82000.9	5.86	DNA-dependent helicase II	DNA replication and repair			Cytoplasmic	DNA metabolism	168	0	< 0.01	(W*) Large Sample Approx. w/ corr. for tied ranks	11	7	28	-3.59216	0.000328	0.00662925	302	82	104	148	292	184	338	78	179	74	70	0	0	0	0	0	0	0				15804402
15804759	Z5777	mutL	67919.1	6.19	DNA mismatch repair protein	DNA replication and repair			Cytoplasmic	DNA metabolism	151	18	0.12	(W*) Large Sample Approx. w/ corr. for tied ranks	11	7	33	-3.09031	0.00199949	0.0151563	99	144	102	124	170	242	111	207	93	49	322	0	0	0	0	123	0	0				15804759
15802656	Z3355	_	26541.7	9.32	putative DNA replication protein P of prophage CP-933V	DNA replication and repair ?			Unknown	Mobile and extrachromosomal element functions	16	482	30.71	(W*) Large Sample Approx. w/ corr. for tied ranks	11	7	91	2.64293	0.00821914	0.0406742	0	0	0	0	0	0	0	0	173	0	0	1690	781	158	0	168	576	0				15802656
15804878	Z5899	_	108881	5.52	putative ATP-dependent helicase	DNA replication and repair ?			Cytoplasmic Membrane	Transcription	212	69	0.33	(W*) Large Sample Approx.	11	7	38	-2.58115	0.00984717	0.0460943	421	72	170	65	383	262	305	206	117	197	138	28	152	0	26	92	164	20				15804878
15804921	Z5947	_	55691.1	5.31	putative restriction modification enzyme M subunit (methylase)	DNA replication and repair ?			Cytoplasmic	DNA metabolism	262	6	0.02	(W*) Large Sample Approx. w/ corr. for tied ranks	11	7	28	-3.55155	0.000383	0.00662925	654	102	160	427	401	190	314	146	266	139	87	0	0	0	0	41	0	0				15804921
15804922	Z5948	_	92080.7	4.98	putative restriction modification enzyme R subunit (endonuclease)	DNA replication and repair ?			Cytoplasmic	DNA metabolism	459	160	0.35	(W*) Large Sample Approx.	11	7	32	-3.12455	0.00178077	0.0135392	743	334	263	634	791	542	717	293	170	254	309	116	189	196	83	223	227	89				15804922
15801326 *	Z1858	phoQ	52341	5.32	sensor protein PhoQ	gene expression regulation: acid/low Mg adaptation			Cytoplasmic Membrane	Regulatory functions	80	0	< 0.01	(W*) Large Sample Approx. w/ corr. for tied ranks	11	7	42	-2.5238	0.0116093	0.0511012	176	0	0	0	204	145	200	45	0	52	55	0	0	0	0	0	0	0				15801326
15801327	Z1859	phoP	25481.2	5.01	DNA-binding transcriptional regulator PhoP	gene expression regulation: acid/low Mg adaptation			Cytoplasmic	Regulatory functions	2671	984	0.37	(W*) Large Sample Approx.	11	7	30	-3.30568	0.000947	0.00897038	3615	2291	1859	4420	3103	2667	3416	2118	1930	1345	2618	1531	834	691	619	1687	875	653				15801327
15802022	Z2609	rstA	27029.2	5.42	DNA-binding transcriptional regulator RstA	gene expression regulation: acid/low Mg adaptation	PhoP+		Cytoplasmic	Regulatory functions	897	0	< 0.01	(W*) Large Sample Approx. w/ corr. for tied ranks	11	7	28	-3.59216	0.000328	0.00662925	1257	490	928	1513	996	472	1732	906	550	480	538	0	0	0	0	0	0	0				15802022
15802023	Z2610	rstB	49327.2	5.81	sensor protein RstB	gene expression regulation: acid/low Mg adaptation	PhoP+		Cytoplasmic Membrane	Regulatory functions	181	0	< 0.01	(W*) Large Sample Approx. w/ corr. for tied ranks	11	7	31.5	-3.31686	0.00091	0.00897038	216	156	98	0	247	234	403	225	273	71	66	0	0	0	0	0	0	0				15802023
15801452	Z1996	narL	23925.9	5.73	transcriptional regulator NarL	gene expression regulation: anaerobic respiration	Fnr-		Cytoplasmic	Energy metabolism	1465	457	0.31	(W*) Large Sample Approx.	11	7	29	-3.39625	0.000683	0.00789882	2750	1043	1796	1195	1574	746	1173	1228	1243	1429	1942	444	321	601	287	815	430	300				15801452
15804972	Z6004	arcA	27291	5.21	two-component response regulator	gene expression regulation: anaerobic respiration			Cytoplasmic	Regulatory functions	4664	2435	0.52	(W*) Large Sample Approx.	11	7	28	-3.48682	0.000489	0.00662925	5338	3634	4246	5569	4032	4258	6097	4003	5268	3708	5146	2291	2233	3430	2105	2789	2836	1358				15804972
15799871	Z0201	yaeO	9697.56	4.63	Rho-binding antiterminator (64 aa)	gene expression regulation: antiterminator activity	Crp-		Cytoplasmic	Unknown function	1161	0	< 0.01	(W*) Large Sample Approx. w/ corr. for tied ranks	11	7	35	-3.0478	0.0023052	0.0164311	2234	0	925	0	1933	1046	1008	943	853	890	2939	0	0	0	0	0	0	0				15799871
15802769	Z3475	yojN/rcsD	100357	5.06	sensor-like histidine kinase RcsD	gene expression regulation: capsular polysaccharides	HNS-	regulates biofilm formation	Cytoplasmic Membrane	Unknown function	121	5	0.04	(W*) Large Sample Approx. w/ corr. for tied ranks	11	7	28	-3.52337	0.000426	0.00662925	182	53	50	121	187	237	285	76	34	35	67	0	0	0	0	24	0	12				15802769
15802770 *	Z3476	rcsB	23675.5	6.85	transcriptional regulator RcsB	gene expression regulation: capsular polysaccharides	HNS-	regulates biofilm formation	Cytoplasmic	Cell envelope	284	21	0.07	(W*) Large Sample Approx. w/ corr. for tied ranks	11	7	44	-2.2371	0.02528	0.0849096	404	392	464	0	0	441	0	0	771	403	251	0	0	0	0	145	0	0				15802770
15799764	Z0090	fruR	37999	6.78	DNA-binding transcriptional regulator FruR	gene expression regulation: carbon metabolism			Cytoplasmic	Regulatory functions	1339	600	0.45	(W*) Large Sample Approx.	11	7	35	-2.85285	0.0043329	0.0186714	1477	676	1140	1671	1214	1501	1219	1305	1980	963	1588	1270	1130	236	591	285	385	302				15799764
15802560	Z3248	baeR	27706.7	5.52	DNA-binding transcriptional regulator BaeR	gene expression regulation: cell envelope stress	CpxR+		Cytoplasmic	Transcription	278	8	0.03	(W*) Large Sample Approx. w/ corr. for tied ranks	11	7	36	-2.8904	0.00384747	0.0244387	627	511	215	101	471	319	351	244	223	0	0	0	0	0	0	0	0	55				15802560
15804501	Z5456	cpxA	51640.1	5.61	two-component sensor protein	gene expression regulation: cell envelope stress		regulates biofilm formation	Cytoplasmic Membrane	Unknown function	14	99	7.17	(W*) Large Sample Approx. w/ corr. for tied ranks	11	7	98	3.0496	0.00229146	0.0164311	60	41	0	0	51	0	0	0	0	0	0	66	147	0	197	149	66	68				15804501
15804502	Z5457	cpxR	26311.2	5.39	DNA-binding transcriptional regulator CpxR	gene expression regulation: cell envelope stress		regulates biofilm formation	Cytoplasmic	Regulatory functions	2260	1683	0.74	(W*) Large Sample Approx.	11	7	38	-2.58115	0.00984717	0.0460943	1946	1691	2224	2031	2005	2641	2179	1892	1847	2317	4090	1612	2235	1390	1705	1614	1723	1500				15804502
161367475	Z5458	cpxP	18964.5	6.38	periplasmic repressor CpxP	gene expression regulation: cell envelope stress	CpxR+		Periplasmic	Unknown function	0	180	>2000	(W*) Large Sample Approx. w/ corr. for tied ranks	11	7	88.5	2.73572	0.00622442	0.0326717	0	0	0	0	0	0	0	0	0	0	0	0	197	0	705	183	177	0				161367475
161367637 *	Z0539	bolA	11993.2	6.19	transcriptional regulator BolA	gene expression regulation: cell morphology, osmolarity	OmpR-,HNS-	regulates biofilm formation	Unknown	No Data	988	49	0.05	(W*) Large Sample Approx. w/ corr. for tied ranks	11	7	41	-2.46727	0.0136148	0.0565554	1899	0	869	0	1088	241	0	990	602	2839	2338	0	0	0	0	345	0	0				161367637
15803909	Z4760	ompR	27352.6	6.04	osmolarity response regulator	gene expression regulation: cell morphology, osmolarity	IhfB-		Cytoplasmic	Regulatory functions	2085	368	0.18	(W*) Large Sample Approx.	11	7	28	-3.48682	0.000489	0.00662925	4664	1541	2188	2668	2950	1865	2016	1279	854	1543	1366	277	503	499	717	305	272	0		179	1702142	15803909	2.83254e+06	1.69766e+06	0.599342	120	-3.87298	0.000107511	0.000774822
15803058	Z3798	iscR	17335.9	6.82	DNA-binding transcriptional regulator IscR	gene expression regulation: cofactor biosynthesis	(Fe-S)IscR-		Unknown	Unknown function	525	45	0.09	(W*) Large Sample Approx. w/ corr. for tied ranks	11	7	40	-2.56403	0.0103466	0.0473715	0	347	662	0	828	655	0	670	763	1117	736	316	0	0	0	0	0	0				15803058
15802115	Z2732	ppsR/ydiA	31209.7	5.99	PEP synthetase regulatory protein	gene expression regulation: gluconeogenesis			Cytoplasmic	Unknown function	2217	534	0.24	(W*) Large Sample Approx. w/ corr. for tied ranks	11	7	30	-3.30739	0.000942	0.00897038	3900	1977	2318	3221	2344	1376	2184	1625	2097	1419	1928	146	640	184	0	1617	1149	0				15802115
15800386 *	Z0831	fur	16794.3	5.68	ferric uptake regulator	gene expression regulation: iron metabolism			Cytoplasmic	Regulatory functions	1406	823	0.59	(W*) Large Sample Approx.	11	7	39	-2.49058	0.0127533	0.0533302	358	782	1358	1644	1236	1612	1210	2250	1367	2144	1502	1017	665	826	1196	986	448	624				15800386
15803760 *	Z4584	yhcK/nanR	29482.4	6.27	N-acetyl-neuraminic acid regulator	gene expression regulation: neuraminic acid metabolism			Cytoplasmic	Regulatory functions	228	0	< 0.01	(W*) Large Sample Approx. w/ corr. for tied ranks	11	7	42	-2.5238	0.0116093	0.0511012	498	0	255	0	428	0	131	0	473	494	230	0	0	0	0	0	0	0				15803760
15800108	Z0478	iraP/yaiB	9937.14	4.82	anti-adapter protein IraP (86 aa)	gene expression regulation: nitrogen utilization	RpoS		Unknown	Hypothetical proteins	1017	84	0.08	(W*) Large Sample Approx. w/ corr. for tied ranks	11	7	38	-2.70087	0.00691585	0.0356798	0	726	341	1193	2151	0	479	1566	948	1918	1859	0	0	0	0	587	0	0				15800108
15800180	Z0562	glnK	12258.8	5.84	nitrogen regulatory protein P-II 2	gene expression regulation: nitrogen utilization	GadX+,NtrC+		Cytoplasmic Membrane	Regulatory functions	0	2706	>2000	(W*) Large Sample Approx. w/ corr. for tied ranks	11	7	105	3.96598	7.31e-05	0.00662925	0	0	0	0	0	0	0	0	0	0	0	2197	1796	2232	1598	1815	5742	3562		18	1702837	15800180	315346	3.08851e+06	9.79403	240	3.89226	9.93141e-05	0.000774822
15803742	Z4565	rpoN	53991.8	4.62	RNA polymerase factor sigma-54	gene expression regulation: nitrogen utilization			Cytoplasmic	Regulatory functions	267	15	0.06	(W*) Large Sample Approx. w/ corr. for tied ranks	11	7	29	-3.4593	0.000542	0.00711429	509	184	49	110	437	276	665	265	161	126	156	0	103	0	0	0	0	0				15803742
15804453 *	Z5404	glnG	52300.6	6.05	nitrogen regulation protein NR(I)	gene expression regulation: nitrogen utilization			Cytoplasmic	Central intermediary metabolism	65	245	3.76	(W*) Large Sample Approx. w/ corr. for tied ranks	11	7	94	2.51669	0.0118463	0.0518713	221	0	0	63	95	0	56	0	119	164	0	187	544	166	97	181	481	60				15804453
15804454	Z5405	glnL/ntrB	38554.8	5.4	nitrogen regulation protein NR(II)	gene expression regulation: nitrogen utilization			Cytoplasmic Membrane	Amino acid biosynthesis	0	88	>2000	(W*) Large Sample Approx. w/ corr. for tied ranks	11	7	88.5	2.73572	0.00622442	0.0326717	0	0	0	0	0	0	0	0	0	0	0	189	0	0	183	63	0	181				15804454
15800170	Z0547	hupB	9225.13	9.69	transcriptional regulator HU subunit beta	gene expression regulation: nucleoid structure			Cytoplasmic	DNA metabolism	3437	2358	0.69	(W*) Large Sample Approx.	11	7	38	-2.58115	0.00984717	0.0460943	4396	2568	3889	3699	2921	2424	2382	3545	3633	5065	3287	2562	3490	2603	1709	2294	1883	1968				15800170
15800773	Z1258	ihfB	10650.7	9.34	integration host factor subunit beta	gene expression regulation: nucleoid structure	DksA-		Cytoplasmic	DNA metabolism	5197	1934	0.37	(W*) Large Sample Approx.	11	7	31	-3.21512	0.00130391	0.0114389	4154	3677	3640	7825	3962	1879	3876	6971	5256	8014	7916	0	1704	1764	2020	2871	3576	1601				15800773
15803187	Z3968	stpA	15346.9	7.95	nucleoid-associated protein StpA	gene expression regulation: nucleoid structure	Lpr+,HNS-		Cytoplasmic	Cellular processes	1709	3888	2.28	(W*) Large Sample Approx.	11	7	101	3.12455	0.00178077	0.0135392	1765	1735	1642	2631	2489	1539	2400	1313	1196	1501	584	5553	5585	3665	2624	2353	3209	4228				15803187
15803795 *	Z4621	fis	11239.5	9.34	Fis DNA-binding transcriptional dual regulator	gene expression regulation: nucleoid structure	IhfB+,DksA-	regulates biofilm formation	Cytoplasmic	DNA metabolism	0	1251	>2000	(W*) Large Sample Approx. w/ corr. for tied ranks	11	7	83	2.30013	0.0214408	0.0766309	0	0	0	0	0	0	0	0	0	0	0	0	1536	0	0	4118	3104	0				15803795
15804317	Z5215	phoU	27440.5	5.17	transcriptional regulator PhoU	gene expression regulation: phosphate	Fnr+,PhoB+		Cytoplasmic	Regulatory functions	347	2008	5.79	(W*) Large Sample Approx.	11	7	102	3.21512	0.00130391	0.0114389	815	59	223	850	122	332	274	679	309	0	150	1840	2406	2992	2677	1622	631	1884				15804317
15800125	Z0497	phoB	26432.4	5.46	transcriptional regulator PhoB	gene expression regulation: phosphate			Cytoplasmic	Regulatory functions	12	212	17.56	(W*) Large Sample Approx. w/ corr. for tied ranks	11	7	99	3.3479	0.000814	0.00896039	0	0	0	0	0	0	0	0	133	0	0	315	172	195	306	349	147	0				15800125
15800126	Z0498	phoR	49675.8	9.55	phosphate regulon sensor protein	gene expression regulation: phosphate			Cytoplasmic Membrane	Regulatory functions	0	136	>2000	(W*) Large Sample Approx. w/ corr. for tied ranks	11	7	88.5	2.73572	0.00622442	0.0326717	0	0	0	0	0	0	0	0	0	0	0	337	294	0	195	127	0	0				15800126
15802912	Z3631	evgA	22695.1	6.83	DNA-binding transcriptional activator EvgA	gene expression regulation: resistance to acid, toxins, antimicrobials	HNS-		Cytoplasmic	Regulatory functions	653	84	0.13	(W*) Large Sample Approx. w/ corr. for tied ranks	11	7	32	-3.1408	0.00168488	0.0135392	1177	710	336	1535	758	160	879	511	465	292	364	0	0	0	0	366	108	113				15802912
15804705 *	Z5715	basR	24999.9	5.66	DNA-binding transcriptional regulator BasR	gene expression regulation: resistance to acid, toxins, antimicrobials			Cytoplasmic	Transcription	423	72	0.17	(W*) Large Sample Approx. w/ corr. for tied ranks	11	7	41	-2.41657	0.0156676	0.0641274	609	441	0	259	347	329	682	420	963	603	0	0	0	0	0	0	503	0				15804705
15804967	Z5999	rob	33143.7	6.66	Rob DNA-binding transcriptional activator	gene expression regulation: resistance to acid, toxins, antimicrobials			Cytoplasmic	Regulatory functions	1766	1032	0.58	(W*) Large Sample Approx.	11	7	38	-2.58115	0.00984717	0.0460943	2150	1557	2428	1814	2497	2677	1558	1713	600	1255	1172	1000	934	1161	693	1416	560	1462				15804967
15804636	Z5642	lexA	22356.9	6.23	LexA repressor	gene expression regulation: SOS response			Cytoplasmic	DNA metabolism	460	18	0.04	(W*) Large Sample Approx. w/ corr. for tied ranks	11	7	29	-3.4593	0.000542	0.00711429	564	245	464	437	581	551	758	588	214	560	102	127	0	0	0	0	0	0				15804636
161367547	Z3804	csiE	49038.8	7.67	stationary phase inducible protein CsiE	gene expression regulation: stationary phase	Crp+,HNS+		Cytoplasmic	Regulatory functions	263	10	0.04	(W*) Large Sample Approx. w/ corr. for tied ranks	11	7	32	-3.21895	0.00128662	0.0114389	402	218	207	655	345	159	225	209	0	199	279	0	0	0	0	70	0	0				161367547
15804586	Z5570	yjaE	18204.9	5.46	anti-RNA polymerase sigma 70 factor	gene expression regulation: stationary phase	RpoS		Cytoplasmic	Regulatory functions	667	0	< 0.01	(W*) Large Sample Approx. w/ corr. for tied ranks	11	7	35	-3.0478	0.0023052	0.0164311	1331	964	1369	0	1333	539	495	230	420	657	0	0	0	0	0	0	0	0				15804586
15799945	Z0301	crl	15683.4	5.67	DNA-binding transcriptional regulator Crl	gene expression regulation: temperature stress	RpoS		Cytoplasmic	Cell envelope	1589	223	0.14	(W*) Large Sample Approx. w/ corr. for tied ranks	11	7	32	-3.13102	0.00174201	0.0135392	2527	637	747	2436	2452	1431	3814	1030	417	872	1120	0	0	0	236	957	243	125				15799945
15803609	Z4420	rpoD	70204.5	4.71	RNA polymerase sigma factor RpoD	gene expression regulation: temperature stress			Cytoplasmic	Regulatory functions	1403	846	0.6	(W*) Large Sample Approx.	11	7	35	-2.85285	0.0043329	0.0259457	2026	1712	1092	1259	1657	1335	1729	1307	962	1101	1252	545	594	517	1163	1141	1068	893				15803609
15804831	Z5851	treR	34647.3	8.61	trehalose repressor	gene expression regulation: trehalose metabolism	PhoP-		Cytoplasmic	Cellular processes	116	0	< 0.01	(W*) Large Sample Approx. w/ corr. for tied ranks	11	7	38.5	-2.78394	0.00537025	0.030484	421	0	173	92	217	68	0	70	80	0	156	0	0	0	0	0	0	0				15804831
15800088	Z0457	yaiN/frmR	11227.4	5.86	formaldehyde-induced regulatory protein FrmR	gene expression regulation: unknown targets			Cytoplasmic	Unclassified	311	0	< 0.01	(W*) Large Sample Approx. w/ corr. for tied ranks	11	7	38.5	-2.78394	0.00537025	0.030484	169	294	419	0	524	0	0	849	387	404	378	0	0	0	0	0	0	0				15800088
15801593	Z2157	ydfH	26545.7	5.91	putative transcriptional regulator YdfH	gene expression regulation: unknown targets			Cytoplasmic	Unknown function	299	0	< 0.01	(W*) Large Sample Approx. w/ corr. for tied ranks	11	7	35	-3.0478	0.0023052	0.0164311	464	491	372	0	233	552	0	140	383	404	251	0	0	0	0	0	0	0				15801593
15801722	Z2299	_	38672.2	7.74	putative transcriptional regulator LYSR-type	gene expression regulation: unknown targets			Cytoplasmic	Transport and binding proteins	531	41	0.08	(W*) Large Sample Approx. w/ corr. for tied ranks	11	7	30	-3.36705	0.00076	0.00851004	814	84	558	606	699	473	651	605	441	692	215	0	0	0	0	287	0	0				15801722
15801850	Z2461	ycjW	36233.8	5.51	putative LACI-type transcriptional regulator	gene expression regulation: unknown targets			Cytoplasmic	Regulatory functions	135	0	< 0.01	(W*) Large Sample Approx. w/ corr. for tied ranks	11	7	35	-3.0478	0.0023052	0.0164311	226	0	155	0	97	84	250	118	108	337	104	0	0	0	0	0	0	0				15801850
15804249	Z5140	ler	15146.7	5.91	anti-silencer regulator Ler	gene expression regulation: virulence factors			Unknown	Unknown function	45	781	17.37	(W*) Large Sample Approx. w/ corr. for tied ranks	11	7	92	2.75081	0.00594486	0.0320767	0	0	0	0	494	0	0	0	0	0	0	432	0	881	0	2627	637	888				15804249
161367456	Z5786	vacB	92161.7	8.78	exoribonuclease R	gene expression regulation: virulence factors			Cytoplasmic	Regulatory functions	421	1149	2.73	(W*) Large Sample Approx.	11	7	104	3.39625	0.000683	0.00789882	115	582	335	248	419	561	257	359	463	598	692	1783	1660	615	880	821	953	1328				161367456
15801904	Z2535	cysB	36149.1	6.87	transcriptional regulator CysB	gene expression regulation:amino acid biosnthesis			Cytoplasmic	Regulatory functions	651	130	0.2	(W*) Large Sample Approx.	11	7	30	-3.30568	0.000947	0.00897038	1285	414	343	838	735	465	1119	743	610	212	397	161	170	218	0	266	78	19				15801904
15804964	Z5995	trpR	12354.7	5.42	Trp operon repressor	gene expression regulation:amino acid biosnthesis			Cytoplasmic	Amino acid biosynthesis	636	8	0.01	(W*) Large Sample Approx. w/ corr. for tied ranks	11	7	28	-3.55155	0.000383	0.00662925	702	890	602	916	753	286	590	914	500	522	318	0	0	0	0	55	0	0				15804964
75994482	L7036	etpG/gspG	16237.8	5.07	type II secretion system pseudopilin	interactions with host environment			Cytoplasmic Membrane	No Data	75	4128	54.7	(W*) Large Sample Approx. w/ corr. for tied ranks	11	7	105	3.64854	0.000264	0.00662925	0	245	232	0	0	0	0	353	0	0	0	4607	4184	5201	1490	4230	5644	3538				75994482
75994546	L7100	ypt2	31731	5.18	putative alpha/beta fold family hydrolase	interactions with host environment			Unknown	No Data	2287	971	0.42	(W*) Large Sample Approx.	11	7	30	-3.30568	0.000947	0.00897038	3298	2851	2772	3330	1918	2079	2978	1773	1211	1267	1677	360	916	1139	1515	1059	824	984				75994546
15799753	Z0078	(espY2)	21437.3	5.32	putative non-LEE-encoded type III secreted effector	interactions with host environment			Unknown	Hypothetical proteins	239	14	0.06	(W*) Large Sample Approx. w/ corr. for tied ranks	11	7	40	-2.56403	0.0103466	0.0473715	0	281	531	0	333	210	129	134	244	769	0	0	0	0	0	95	0	0				15799753
15799925	Z0277	ykfE/ivy	16871.6	6.27	vertebrate C-lysozyme inhibitor	interactions with host environment			Periplasmic	Unclassified	1989	0	< 0.01	(W*) Large Sample Approx. w/ corr. for tied ranks	11	7	28	-3.59216	0.000328	0.00662925	2219	1607	543	3100	408	3355	1420	2806	1203	3302	1910	0	0	0	0	0	0	0		158	1704141	15799925	3.44721e+06	2.06135e+06	0.597978	120	-4.04121	5.31766e-05	0.000774822
15801708 *	Z2284	ydcP	74272.6	6.81	putative collagenase	interactions with host environment			Cytoplasmic	Protein fate	12	133	11.2	(W*) Large Sample Approx. w/ corr. for tied ranks	11	7	91	2.5238	0.0116093	0.0511012	98	0	0	0	0	0	0	0	0	33	0	162	78	99	125	0	469	0				15801708
15802053	Z2653	ydhA	9553.4	6.55	inhibitor of c-type lysozyme	interactions with host environment			Unknown	Unknown function	514	0	< 0.01	(W*) Large Sample Approx. w/ corr. for tied ranks	11	7	38.5	-2.78394	0.00537025	0.030484	0	488	693	0	580	274	757	317	1603	0	940	0	0	0	0	0	0	0				15802053
15804222 #	Z5112	tir	58019.9	5.01	intimin receptor protein Tir	interactions with host environment			Extracellular	Virulence factor	821	1438	1.75	(W*) Large Sample Approx.	11	7	74	0.67925	0.496979	0.58817	551	997	642	71	1323	1569	863	573	575	1202	663	684	813	421	0	3493	2681	1974		115	1775096	15804222	334387	1.35688e+06	4.05783	237	3.69765	0.000217606	0.00114655
15804885	Z5906	yjhT	43716.3	8.26	N-acetylneuraminate mutarotase	interactions with host environment			Unknown	Unclassified	53	187	3.51	(W*) Large Sample Approx. w/ corr. for tied ranks	11	7	96	2.72132	0.00650226	0.0340588	0	53	0	0	121	60	0	0	0	146	205	333	181	112	80	184	246	171				15804885
15799867	Z0197	accA	35240.1	5.76	acetyl-CoA carboxylase carboxyltransferase subunit alpha	lipid and fatty acid biosynthesis			Cytoplasmic	Fatty acid and phospholipid metabolism	1581	648	0.41	(W*) Large Sample Approx.	11	7	31	-3.21512	0.00130391	0.0114389	2045	741	1526	1020	1704	979	2021	1566	2455	1492	1840	408	740	736	198	823	865	765		12	1702236	15799867	2.49867e+06	1.45337e+06	0.581657	127	-3.42114	0.000623603	0.00257236
15800813	Z1304	fabA	18968.4	6.13	3-hydroxydecanoyl-(acyl carrier protein) dehydratase	lipid and fatty acid biosynthesis			Cytoplasmic	Fatty acid and phospholipid metabolism	1119	749	0.67	(W*) Large Sample Approx.	11	7	37	-2.67172	0.00754642	0.037493	1464	897	1313	1028	967	1284	1261	1173	1069	1118	731	509	693	689	1234	841	499	781				15800813
15801208	Z1730	fabH	33513.7	5.08	3-oxoacyl-(acyl carrier protein) synthase III	lipid and fatty acid biosynthesis			Cytoplasmic	Fatty acid and phospholipid metabolism	2411	931	0.39	(W*) Large Sample Approx.	11	7	28	-3.48682	0.000489	0.00662925	1850	1608	2959	2895	2117	2811	1933	3211	2457	1713	2972	696	910	943	1351	1074	543	998				15801208
15801888	Z2512	fabI	27862.8	5.58	enoyl-(acyl carrier protein) reductase	lipid and fatty acid biosynthesis			Cytoplasmic Membrane	Fatty acid and phospholipid metabolism	7930	4652	0.59	(W*) Large Sample Approx.	11	7	28	-3.48682	0.000489	0.00662925	9089	5984	7770	5542	7600	8456	7799	8484	8737	9019	8754	4133	3777	4695	4525	5287	5095	5051				15801888
15802863	Z3578	accD	33320.6	7.58	acetyl-CoA carboxylase subunit beta	lipid and fatty acid biosynthesis			Cytoplasmic	Fatty acid and phospholipid metabolism	960	403	0.42	(W*) Large Sample Approx.	11	7	35	-2.85285	0.0043329	0.0259457	1208	1215	828	348	1440	601	751	699	1592	1065	809	606	661	205	0	668	446	233				15802863
15802870	Z3586	fabB	42742.9	5.26	3-oxoacyl-(acyl carrier protein) synthase I	lipid and fatty acid biosynthesis			Cytoplasmic	Fatty acid and phospholipid metabolism	7565	3123	0.41	(W*) Large Sample Approx.	11	7	28	-3.48682	0.000489	0.00662925	9547	5347	7856	7471	7321	7150	7270	8486	9785	5431	7553	2875	3133	3895	2649	3009	3945	2355		174	1714789	15802870	5.1371e+06	2.27898e+06	0.443632	128	-3.35659	0.000789113	0.00296272
15804661	Z5668	acs	72106.8	5.61	acetyl-CoA synthetase	lipid and fatty acid biosynthesis	Crp+,Fis-		Cytoplasmic	Fatty acid and phospholipid metabolism	4211	382	0.09	(W*) Large Sample Approx. w/ corr. for tied ranks	11	7	28	-3.50495	0.000457	0.00662925	4984	3103	4120	5285	5397	4550	5685	3299	3403	2911	3584	0	0	0	0	1043	825	808		132	1703377	15804661	1.37824e+06	188855	0.137026	136	-2.85433	0.00431284	0.012236
15801479 *	Z2031	yciA	14216	7.72	acyl-CoA thioester hydrolase [Escherichia coli O157:H7 EDL933]	lipid and fatty acid metabolism			Unknown	Unknown function	438	0	< 0.01	(W*) Large Sample Approx. w/ corr. for tied ranks	11	7	42	-2.5238	0.0116093	0.0511012	1215	0	0	0	834	197	1360	506	0	482	223	0	0	0	0	0	0	0				15801479
15802218	Z2848	fadD	62361.7	6.22	long-chain-fatty-acid--CoA ligase	lipid and fatty acid metabolism	Crp+,ArcA-		Cytoplasmic	Fatty acid and phospholipid metabolism	917	58	0.06	(W*) Large Sample Approx. w/ corr. for tied ranks	11	7	28	-3.50495	0.000457	0.00662925	1264	610	578	1282	964	1029	1101	658	866	697	1042	0	0	0	0	174	150	81				15802218
15802887	Z3604	fadJ	76980.2	8.98	multifunctional fatty acid oxidation complex subunit alpha	lipid and fatty acid metabolism	ArcA-		Cytoplasmic	Energy metabolism	219	7	0.03	(W*) Large Sample Approx. w/ corr. for tied ranks	11	7	32	-3.21895	0.00128662	0.0114389	148	0	330	241	381	331	207	154	198	182	240	0	0	0	0	46	0	0				15802887
15802888	Z3605	fadI	46512.6	8.48	3-ketoacyl-CoA thiolase	lipid and fatty acid metabolism	ArcA-		Cytoplasmic	Energy metabolism	344	21	0.06	(W*) Large Sample Approx. w/ corr. for tied ranks	11	7	28	-3.52337	0.000426	0.00662925	484	394	290	233	623	344	271	567	182	224	168	0	0	0	0	75	0	69				15802888
15803622	Z4434	ygjL	72576.3	6	2,4-dienoyl-CoA reductase	lipid and fatty acid metabolism	Crp+,ArcA-		Cytoplasmic	Fatty acid and phospholipid metabolism	126	7	0.06	(W*) Large Sample Approx. w/ corr. for tied ranks	11	7	38	-2.70087	0.00691585	0.0356798	231	67	62	301	158	0	310	48	43	0	171	0	0	0	0	52	0	0				15803622
15804435	Z5366	fadA	40839.4	6.23	3-ketoacyl-CoA thiolase	lipid and fatty acid metabolism	Fis+,ArcA-		Cytoplasmic	Fatty acid and phospholipid metabolism	2490	113	0.05	(W*) Large Sample Approx. w/ corr. for tied ranks	11	7	28	-3.50495	0.000457	0.00662925	2951	2058	2923	1283	3941	2669	4039	1708	2178	1410	2229	0	0	0	0	544	120	125		184	1702793	15804435	1.92649e+06	570616	0.296195	120	-3.87394	0.00010709	0.000774822
15804436	Z5367	fadB	79546.5	5.66	multifunctional fatty acid oxidation complex subunit alpha	lipid and fatty acid metabolism	Fis+,ArcA-		Cytoplasmic	Fatty acid and phospholipid metabolism	1449	69	0.05	(W*) Large Sample Approx. w/ corr. for tied ranks	11	7	28	-3.49404	0.000476	0.00662925	1774	1168	1283	926	2132	1260	2420	1109	1439	928	1495	32	0	0	0	241	61	148		122	1780216	15804436	2.02661e+06	408223	0.201431	142	-2.55943	0.0104843	0.0250904
15802033	Z2624	hdhA	26777.5	5.22	7-alpha-hydroxysteroid dehydrogenase	lipids: bile acid metabolism			Cytoplasmic	Fatty acid and phospholipid metabolism	8034	2402	0.3	(W*) Large Sample Approx.	11	7	28	-3.48682	0.000489	0.00662925	6273	8542	9119	4745	5600	6639	4777	11762	10953	9959	10003	1842	2470	2879	3985	1561	2916	1161		153	1702476	15802033	5.74541e+06	3.01545e+06	0.524845	120	-3.87298	0.000107511	0.000774822
15799711	Z0034	ispH	34773.2	5.2	4-hydroxy-3-methylbut-2-enyl diphosphate reductase	lipids: isoprenoid biosnythesis			Cytoplasmic	Biosynthesis of cofactors, prosthetic groups, and carriers	368	0	< 0.01	(W*) Large Sample Approx. w/ corr. for tied ranks	11	7	28	-3.59216	0.000328	0.00662925	158	171	324	102	677	321	441	411	823	469	146	0	0	0	0	0	0	0				15799711
15800151	Z0524	ispA	32130.3	5.17	geranyltranstransferase	lipids: isoprenoid biosnythesis			Cytoplasmic	Biosynthesis of cofactors, prosthetic groups, and carriers	248	0	< 0.01	(W*) Large Sample Approx. w/ corr. for tied ranks	11	7	31.5	-3.31686	0.00091	0.00897038	382	277	525	165	218	519	282	0	121	126	117	0	0	0	0	0	0	0				15800151
15799712	Z0035	yaaF/rihC	32596.6	5.36	ribonucleoside hydrolase RihC	nucleotide conversion/metabolism			Unknown	Purines, pyrimidines, nucleosides, and nucleotides	602	40	0.07	(W*) Large Sample Approx. w/ corr. for tied ranks	11	7	40	-2.56403	0.0103466	0.0473715	0	422	601	0	1504	713	0	1217	553	869	747	0	283	0	0	0	0	0				15799712
15800365	Z0801	rihA	33835.7	4.84	ribonucleoside hydrolase 1	nucleotide conversion/metabolism			Unknown	Protein synthesis	827	80	0.1	(W*) Large Sample Approx. w/ corr. for tied ranks	11	7	38	-2.70087	0.00691585	0.0356798	1797	1464	924	0	1735	1097	1006	231	639	0	207	0	0	0	0	559	0	0				15800365
15803041	Z3781	ndk	15462.8	5.54	nucleoside diphosphate kinase	nucleotide conversion/metabolism			Cytoplasmic	Purines, pyrimidines, nucleosides, and nucleotides	13183	6032	0.46	(W*) Large Sample Approx.	11	7	29	-3.39625	0.000683	0.00789882	7626	16134	13899	19107	9475	12417	12810	15051	11998	12545	13954	3400	4445	5220	6375	6492	9329	6962		176	1702395	15803041	3.1416e+06	1.74654e+06	0.555939	120	-3.87298	0.000107511	0.000774822
15802721	Z3422	yeiN	32908.6	5.37	predicted pseudouridine 5'-phosphate glycosidase	nucleotide conversion/metabolism ?			Unknown	Unclassified	357	31	0.09	(W*) Large Sample Approx. w/ corr. for tied ranks	11	7	39	-2.6061	0.00915792	0.0447028	1224	317	0	798	525	0	380	182	249	174	80	0	0	0	0	218	0	0				15802721
15799788	Z0114	guaC	37396.2	6.1	guanosine 5'-monophosphate oxidoreductase	nucleotide conversion/metabolism: purines			Cytoplasmic	Purines, pyrimidines, nucleosides, and nucleotides	732	1223	1.67	(W*) Large Sample Approx.	11	7	95	2.58115	0.00984717	0.0460943	985	1189	826	284	846	624	1348	798	312	434	406	1113	1482	1340	1319	1089	1333	886		7	1702319	15799788	1.39415e+06	2.05724e+06	1.47562	221	2.64654	0.00813202	0.0203139
15800206	Z0596	gsk	48446.9	5.5	inosine-guanosine kinase	nucleotide conversion/metabolism: purines			Cytoplasmic	Purines, pyrimidines, nucleosides, and nucleotides	416	104	0.25	(W*) Large Sample Approx. w/ corr. for tied ranks	11	7	37	-2.69972	0.00693972	0.0356798	1017	134	761	361	476	376	206	192	526	275	257	0	0	0	0	690	0	40				15800206
15802037	Z2628	add	36400.1	5.3	adenosine deaminase	nucleotide conversion/metabolism: purines			Cytoplasmic	Purines, pyrimidines, nucleosides, and nucleotides	2169	165	0.08	(W*) Large Sample Approx. w/ corr. for tied ranks	11	7	30	-3.36705	0.00076	0.00851004	2259	674	2096	2599	2623	1298	2530	2768	2017	1055	3942	0	0	0	0	1157	0	0				15802037
15802465	Z3139	amn	53992.8	5.9	AMP nucleosidase	nucleotide conversion/metabolism: purines			Cytoplasmic	Central intermediary metabolism	625	58	0.09	(W*) Large Sample Approx. w/ corr. for tied ranks	11	7	28	-3.49585	0.000473	0.00662925	679	800	466	192	510	830	451	442	1048	590	866	92	0	116	92	104	0	0				15802465
15803031	Z3771	guaA	58609.7	5.33	bifunctional GMP synthase/glutamine amidotransferase protein	nucleotide conversion/metabolism: purines	Crp+,Fis-		Cytoplasmic	Protein synthesis	1992	3093	1.55	(W*) Large Sample Approx. w/ corr. for tied ranks	11	7	98	2.85432	0.00431286	0.0259457	2079	1900	1934	2453	2039	1934	1940	2114	1832	982	2707	2012	2253	3105	4012	3879	3067	3320				15803031
15803032	Z3772	guaB	52020.4	6.02	inositol-5-monophosphate dehydrogenase	nucleotide conversion/metabolism: purines	Crp+,Fis-		Cytoplasmic	Purines, pyrimidines, nucleosides, and nucleotides	1599	2505	1.57	(W*) Large Sample Approx.	11	7	100	3.03398	0.00241347	0.0164549	1381	1763	1353	944	1920	2356	1547	1987	1810	1305	1220	1783	2671	3019	2089	2619	2693	2662		83	1702098	15803032	1.52462e+06	3.31289e+06	2.17292	217	2.38834	0.0169247	0.0369748
15803420	Z4222	ygfP/guaD	50276.2	5.95	guanine deaminase	nucleotide conversion/metabolism: purines			Cytoplasmic	Unknown function	0	77	>2000	(W*) Large Sample Approx. w/ corr. for tied ranks	11	7	88.5	2.73572	0.00622442	0.0326717	0	0	0	0	0	0	0	0	0	0	0	0	191	187	0	64	100	0				15803420
15804261	Z5155	yicP	63689	5.27	cryptic adenine deaminase	nucleotide conversion/metabolism: purines			Cytoplasmic	Purines, pyrimidines, nucleosides, and nucleotides	148	0	< 0.01	(W*) Large Sample Approx. w/ corr. for tied ranks	11	7	31.5	-3.31686	0.00091	0.00897038	221	0	101	96	380	60	330	231	70	73	68	0	0	0	0	0	0	0				15804261
15804953	Z5983	deoC	27746.6	5.5	deoxyribose-phosphate aldolase	nucleotide conversion/metabolism: purines	Fis+		Cytoplasmic	Purines, pyrimidines, nucleosides, and nucleotides	762	1250	1.64	(W*) Large Sample Approx.	11	7	97	2.76228	0.00573986	0.0313072	701	558	625	548	481	799	471	1168	864	1390	779	950	862	1608	1305	1482	1086	1458		142	1702308	15804953	1.85367e+06	2.91593e+06	1.57306	237	3.69765	0.000217606	0.00114655
15804955	Z5985	deoB	44368.2	5.11	phosphopentomutase	nucleotide conversion/metabolism: purines	Fis+		Cytoplasmic	Purines, pyrimidines, nucleosides, and nucleotides	3953	2756	0.7	(W*) Large Sample Approx.	11	7	38	-2.58115	0.00984717	0.0460943	4995	2597	3074	4092	3408	3597	3155	5003	4193	5210	4155	3254	3231	3331	2174	2390	2764	2147		194	1702632	15804955	262747	873270	3.32361	239	3.8122	0.000137734	0.000894754
15804956	Z5986	deoD	25948.9	5.42	purine nucleoside phosphorylase	nucleotide conversion/metabolism: purines	Fis+		Cytoplasmic	Purines, pyrimidines, nucleosides, and nucleotides	3191	4421	1.39	(W*) Large Sample Approx.	11	7	96	2.67172	0.00754642	0.037493	3005	3420	2708	4479	3686	3146	3077	1968	3341	3323	2945	3976	4015	6700	5267	3312	3706	3972				15804956
157267365	Z3398	cdd	31539.5	5.42	cytidine deaminase	nucleotide conversion/metabolism: pyrimidines	NsrR-		Unknown	Purines, pyrimidines, nucleosides, and nucleotides	1099	515	0.47	(W*) Large Sample Approx.	11	7	32	-3.12455	0.00178077	0.0135392	1282	1072	1082	901	1270	1365	884	1439	1030	489	1280	334	486	755	540	491	546	455				157267365
161367552	Z3761	upp	22532.5	5.32	uracil phosphoribosyltransferase	nucleotide conversion/metabolism: pyrimidines	Fnr+		Cytoplasmic	Purines, pyrimidines, nucleosides, and nucleotides	2698	4630	1.72	(W*) Large Sample Approx.	11	7	100	3.03398	0.00241347	0.0164549	2813	3538	1827	2124	2542	1446	2818	4009	1826	4260	2470	4514	5283	4983	4054	5710	3932	3937		148	1702046	161367552	2.22377e+06	3.92522e+06	1.76513	240	3.87298	0.000107511	0.000774822
15803346	Z4144	thyA	30478.7	5.62	thymidylate synthase	nucleotide conversion/metabolism: pyrimidines			Cytoplasmic	Purines, pyrimidines, nucleosides, and nucleotides	1400	757	0.54	(W*) Large Sample Approx.	11	7	34	-2.94342	0.00324611	0.0208833	1910	1816	1146	934	1640	1069	1070	1368	1133	1659	1660	539	734	548	654	1485	925	414				15803346
15804423	Z5353	udp	27149	5.71	uridine phosphorylase	nucleotide conversion/metabolism: pyrimidines			Cytoplasmic	Purines, pyrimidines, nucleosides, and nucleotides	9878	6727	0.68	(W*) Large Sample Approx.	11	7	34	-2.94342	0.00324611	0.0208833	7599	13885	9356	9235	8451	7452	6963	14212	8686	10968	11848	6047	6376	8191	7946	6231	6308	5992				15804423
15800066	Z0433	codA	47622.4	5.89	cytosine deaminase	nucleotide conversion/metabolism: pyrimidines			Cytoplasmic	Purines, pyrimidines, nucleosides, and nucleotides	1422	3629	2.55	(W*) Large Sample Approx.	11	7	105	3.48682	0.000489	0.00662925	929	589	1433	606	1595	2364	1691	968	2314	2189	969	3017	2572	3731	4707	3757	3856	3760				15800066
15800804	Z1294	pyrD	36773.2	7.66	dihydroorotate dehydrogenase 2	nucleotide de novo biosynthesis			Cytoplasmic Membrane	Purines, pyrimidines, nucleosides, and nucleotides	253	1556	6.16	(W*) Large Sample Approx.	11	7	105	3.48682	0.000489	0.00662925	115	122	393	0	541	233	449	118	435	54	319	1619	1623	1140	1444	2211	1396	1459				15800804
15801328	Z1860	purB	51567.9	5.68	adenylosuccinate lyase	nucleotide de novo biosynthesis			Cytoplasmic	Purines, pyrimidines, nucleosides, and nucleotides	793	1837	2.32	(W*) Large Sample Approx.	11	7	102	3.21512	0.00130391	0.0114389	829	713	675	473	1156	1181	1102	809	737	617	432	2281	1976	1823	1532	2513	1892	839		47	1702422	15801328	1.20399e+06	2.12408e+06	1.7642	216	2.32379	0.0201368	0.0427991
15802859	Z3574	purF	56499.9	5.33	amidophosphoribosyltransferase	nucleotide de novo biosynthesis			Cytoplasmic	Purines, pyrimidines, nucleosides, and nucleotides	263	1154	4.39	(W*) Large Sample Approx.	11	7	105	3.48682	0.000489	0.00662925	67	395	280	0	292	222	381	283	388	203	379	1308	922	1459	1865	847	1206	473				15802859
15802999 #	Z3735	purC	26994	5.07	phosphoribosylaminoimidazole-succinocarboxamide synthase	nucleotide de novo biosynthesis			Cytoplasmic	Purines, pyrimidines, nucleosides, and nucleotides	3116	4757	1.53	(W*) Large Sample Approx.	11	7	90	2.12832	0.0333108	0.103822	4299	3231	3003	2433	4665	4622	6358	1267	1847	966	1579	4305	4092	6205	3998	5247	4668	4784		80	1702455	15802999	2.3339e+06	4.90391e+06	2.10116	240	3.87298	0.000107511	0.000774822
15804596	Z5582	purD	46033.5	4.85	phosphoribosylamine--glycine ligase	nucleotide de novo biosynthesis	PhoP+		Cytoplasmic	Purines, pyrimidines, nucleosides, and nucleotides	538	1194	2.22	(W*) Large Sample Approx. w/ corr. for tied ranks	11	7	104.5	3.44331	0.000575	0.00747029	488	751	460	637	524	596	683	381	290	424	679	827	751	1027	1538	1747	1554	918		187	1702052	15804596	940926	1.6793e+06	1.78473	232	3.35659	0.000789113	0.00296272
15804597	Z5583	purH	57355.8	5.53	bifunctional phosphoribosylaminoimidazolecarboxamide formyltransferase/IMP cyclohydrolase	nucleotide de novo biosynthesis	PhoP+		Cytoplasmic	Purines, pyrimidines, nucleosides, and nucleotides	1051	2183	2.08	(W*) Large Sample Approx.	11	7	97	2.76228	0.00573986	0.0313072	1338	1791	1084	634	1635	1155	1543	507	692	804	376	1327	1297	2232	3108	2773	2198	2343				15804597
15804766	Z5784	purA	47334.6	5.32	adenylosuccinate synthetase	nucleotide de novo biosynthesis	GadE+		Cytoplasmic	Purines, pyrimidines, nucleosides, and nucleotides	3096	7481	2.42	(W*) Large Sample Approx.	11	7	105	3.48682	0.000489	0.00662925	4031	3444	3898	1955	3239	2903	2836	2853	3433	2974	2492	6771	7378	6800	8039	8295	7493	7591				15804766
15804835	Z5855	pyrI	17120	6.9	aspartate carbamoyltransferase regulatory subunit	nucleotide de novo biosynthesis			Unknown	Purines, pyrimidines, nucleosides, and nucleotides	455	2047	4.5	(W*) Large Sample Approx.	11	7	104	3.39625	0.000683	0.00789882	292	1481	401	0	376	832	327	456	277	290	271	1320	1797	1564	2400	3271	1778	2196				15804835
15804836	Z5856	pyrB	34473.8	6.12	aspartate carbamoyltransferase catalytic subunit	nucleotide de novo biosynthesis			Cytoplasmic	Purines, pyrimidines, nucleosides, and nucleotides	854	3128	3.66	(W*) Large Sample Approx.	11	7	105	3.48682	0.000489	0.00662925	815	1127	203	483	1908	1266	1825	0	703	515	549	2761	3191	3967	2434	4608	2706	2227		141	1702024	15804836	860993	2.69124e+06	3.12574	240	3.87298	0.000107511	0.000774822
15799946 *	Z0302	phoE	38964.4	4.87	outer membrane phosphoporin protein E	nutrient/ion transport: anions	PhoB+		Outer Membrane	Cell envelope	0	1101.57	>2000	(W*) Large Sample Approx. w/ corr. for tied ranks	11	7	99.5	3.55987	0.000371041	0.00457382	1	1	1	1	1	1	1	1	1	1	1	1549	2447	1753	859	805	1	299				15799946
15800181	Z0563	amtB	44513.1	6.7	ammonium transporter	nutrient/ion transport: cations	NtrC+,GadX+		Cytoplasmic Membrane	Transport and binding proteins	0	2001	>2000	(W*) Large Sample Approx. w/ corr. for tied ranks	11	7	105	3.96598	7.31e-05	0.00662925	0	0	0	0	0	0	0	0	0	0	0	2807	3933	1064	385	2207	1965	1643				15800181
15800207	Z0597	ybaL	59435.4	5	monovalent/proton antiporter YbaL	nutrient/ion transport: cations			Cytoplasmic Membrane	Transport and binding proteins	0	146	>2000	(W*) Large Sample Approx. w/ corr. for tied ranks	11	7	94	3.15199	0.0016216	0.0132097	0	0	0	0	0	0	0	0	0	0	0	221	203	299	0	80	0	223				15800207
15800790 *	Z1276	ompF	39359.8	4.76	outer membrane protein F	nutrient/ion transport: cations	OmpR+		Outer Membrane	Cell envelope	571	0	< 0.01	(W*) Large Sample Approx. w/ corr. for tied ranks	11	7	42	-2.5238	0.0116093	0.0511012	0	0	0	529	1655	661	0	846	963	403	1223	0	0	0	0	0	0	0				15800790
15802768 *	Z3473	ompC	40506.7	4.55	outer membrane porin protein C	nutrient/ion transport: cations	OmpR+		Outer Membrane	Cell envelope	32645	53788	1.65	(W*) Large Sample Approx.	11	7	92	2.30945	0.0209186	0.0766309	20245	51101	36271	28088	35127	23143	40229	30510	37360	19404	37616	77445	73572	57993	36040	49635	30225	51604				15802768
15800336 *	Z0766	dcuC	48410.4	8.26	C4-dicarboxylate transporter DcuC	nutrient/ion transport: dicarboxylic acids	ArcA+,Fnr+		Cytoplasmic Membrane	Transport and binding proteins	0	188	>2000	(W*) Large Sample Approx. w/ corr. for tied ranks	11	7	77.5	1.82421	0.0681208	0.17602	0	0	0	0	0	0	0	0	0	0	0	630	686	0	0	0	0	0				15800336
15804715	Z5725	dcuB	47932.6	8.47	anaerobic C4-dicarboxylate transporter	nutrient/ion transport: dicarboxylic acids	Crp+,Fnr+,NarL-		Cytoplasmic Membrane	Transport and binding proteins	0	550	>2000	(W*) Large Sample Approx. w/ corr. for tied ranks	11	7	99.5	3.55987	0.000371	0.00662925	0	0	0	0	0	0	0	0	0	0	0	785	1426	0	250	865	255	266				15804715
15804730	Z5743	dcuA	45749.1	7.63	anaerobic C4-dicarboxylate transporter	nutrient/ion transport: dicarboxylic acids	Crp+,Fnr+,NarL-		Cytoplasmic Membrane	Transport and binding proteins	459	4172	9.08	(W*) Large Sample Approx. w/ corr. for tied ranks	11	7	105	3.50495	0.000457	0.00662925	0	185	405	0	1014	0	0	923	1121	583	821	4668	4723	3162	4204	4041	2941	5463				15804730
15802723	Z3425	fruA	57458.6	8.82	fructose-specific PTS system IIBC component	nutrient/ion transport: fructose-P	FruR-		Cytoplasmic Membrane	Energy metabolism	57	1407	24.61	(W*) Large Sample Approx. w/ corr. for tied ranks	11	7	105	3.59216	0.000328	0.00662925	0	237	75	0	0	0	0	0	104	214	0	2350	1617	1173	2159	681	726	1140				15802723
15802724	Z3426	fruK	33754.3	5.37	1-phosphofructokinase	nutrient/ion transport: fructose-P	FruR-		Cytoplasmic	Energy metabolism	0	256	>2000	(W*) Large Sample Approx. w/ corr. for tied ranks	11	7	88.5	2.73572	0.00622442	0.0326717	0	0	0	0	0	0	0	0	0	0	0	243	0	0	1178	131	237	0				15802724
15802725	Z3427	fruB	39678	4.77	bifunctional fructose-specific PTS IIA/HPr protein	nutrient/ion transport: fructose-P	FruR-		Cytoplasmic	Transport and binding proteins	54	1304	24.13	(W*) Large Sample Approx. w/ corr. for tied ranks	11	7	105	3.64854	0.000264	0.00662925	296	0	204	0	0	0	0	0	94	0	0	898	734	1521	2504	989	1100	1379		69	1702625	15802725	690506	1.85576e+06	2.68753	236	3.61478	0.000300598	0.00142784
15800072 *	Z0439	lacY	46515.7	8.96	galactoside permease	nutrient/ion transport: galactose	LacI-		Cytoplasmic Membrane	Transport and binding proteins	0	843	>2000	(W*) Large Sample Approx. w/ corr. for tied ranks	11	7	83	2.30013	0.0214408	0.0766309	0	0	0	0	0	0	0	0	0	0	0	1944	2647	1313		0						15800072
15802705	Z3404	mglA	56419.1	8.2	galactose/methyl galaxtoside transporter ATP-binding protein	nutrient/ion transport: galactose	Crp+,Fis-		Cytoplasmic Membrane	Transport and binding proteins	655	197	0.3	(W*) Large Sample Approx. w/ corr. for tied ranks	11	7	36	-2.76514	0.00568986	0.0313072	711	624	770	879	546	640	671	624	782	334	625	127	46	0	0	745	331	130				15802705
15802706 *	Z3405	mglB	35741.1	5.68	galactose-binding transport protein; receptor for galactose taxis	nutrient/ion transport: galactose	Crp+,Fis-		Periplasmic	Transport and binding proteins	3704	2177	0.59	(W*) Large Sample Approx.	11	7	40	-2.40002	0.0163943	0.0649815	2948	4532	3794	3777	2486	5262	2316	4794	2650	4823	3356	1226	1336	1820	3720	1359	3024	2751		68	1702365	15802706	5.61898e+06	4.26264e+06	0.758615	142	-2.45289	0.0141714	0.0319621
15803482	Z4288	galP	50938.6	9.35	galactose-proton symport of transport system	nutrient/ion transport: galactose	Crp+		Cytoplasmic Membrane	Transport and binding proteins	0	462	>2000	(W*) Large Sample Approx. w/ corr. for tied ranks	11	7	94	3.15199	0.0016216	0.0132097	0	0	0	0	0	0	0	0	0	0	0	0	780	646	1395	262	0	152				15803482
15804818 *	Z5838	ytfQ	34329.2	6.68	periplasmic binding component of a galactose ABC transporter	nutrient/ion transport: galactose			Periplasmic	Transport and binding proteins	32	349	10.99	(W*) Large Sample Approx. w/ corr. for tied ranks	11	7	91	2.43595	0.0148527	0.0614942	0	0	115	0	143	0	92	0	0	0	0	377	514	0	739	0	623	193				15804818
15802950 #	Z3683	crr	18265.4	4.73	glucose-specific PTS system component	nutrient/ion transport: glucose			Cytoplasmic	Transport and binding proteins	5502	5805	1.06	(W*) Large Sample Approx.	11	7	74	0.67925	0.496979	0.58817	3261	6712	6354	5371	3830	5728	4420	6971	4723	8855	4295	5621	5068	7352	5075	5551	7407	4564		78	1702254	15802950	2.81332e+06	4.60474e+06	1.63676	233	3.42114	0.000623603	0.00257236
15800580	Z1054	gsiB	56411.8	8.23	glutathione-binding protein gsiB	nutrient/ion transport: glutathione			Periplasmic	Unclassified	234	0	< 0.01	(W*) Large Sample Approx. w/ corr. for tied ranks	11	7	38.5	-2.78394	0.00537025	0.030484	0	206	146	0	611	347	0	222	270	635	132	0	0	0	0	0	0	0				15800580
15803962	Z4822	ugpB	48446.7	6.29	glycerol-3-phosphate transporter periplasmic binding protein	nutrient/ion transport: glycerol	Crp+		Periplasmic	Transport and binding proteins	364	1727	4.75	(W*) Large Sample Approx.	11	7	105	3.48682	0.000489	0.00662925	231	712	238	226	347	141	453	482	165	574	429	1959	1850	3274	1584	1655	832	936		108	1715646	15803962	2618402	1.94294e+06	0.742033	217.5	2.52576	0.011545	0.0274194
15804516 *	Z5472	glpF	29778.9	6.18	facilitated diffusion of glycerol	nutrient/ion transport: glycerol	Crp+		Cytoplasmic Membrane	Transport and binding proteins	2532	964	0.38	(W*) Large Sample Approx. w/ corr. for tied ranks	11	7	42	-2.22003	0.0264168	0.086556	1684	6342	2078	2635	2891	2468	2263	2105	1598	668	3122	0	820	0	1864	360	2933	770				15804516
15800091	Z0460	afuC/fbpC	37401.1	8.12	periplasmic ferric iron-binding protein	nutrient/ion transport: iron			Periplasmic	Transport and binding proteins	792	193	0.24	(W*) Large Sample Approx. w/ corr. for tied ranks	11	7	29	-3.40328	0.000666	0.00789882	754	710	414	492	712	675	676	1178	787	1197	1119	426	369	207	0	0	0	349				15800091
15802230	Z2860	manX	35108	5.74	PTS system, mannose-specific IIAB component	nutrient/ion transport: mannose	Crp+,FruR-		Cytoplasmic	Transport and binding proteins	2191	3921	1.79	(W*) Large Sample Approx.	11	7	105	3.48682	0.000489	0.00662925	2091	2039	1985	2622	1657	1244	1711	2765	2824	2554	2610	2907	3959	2830	4052	4803	4896	3999		60	1702546	15802230	2.05712e+06	3.79619e+06	1.84539	240	3.87298	0.000107511	0.000774822
15802232	Z2862	manZ	31301.8	9.17	mannose-specific PTS system protein IID	nutrient/ion transport: mannose	Crp+,FruR-		Cytoplasmic Membrane	Transport and binding proteins	884	2777	3.14	(W*) Large Sample Approx.	11	7	103	3.30568	0.000947	0.00897038	709	1747	1751	167	731	462	1271	591	1481	422	395	3525	3143	1737	3730	2648	2198	2461				15802232
15800472	Z0933	modA	27396.9	6.85	molybdate transporter periplasmic protein	nutrient/ion transport: molybdate	Crp+		Periplasmic	Transport and binding proteins	382	3249	8.5	(W*) Large Sample Approx.	11	7	104	3.39625	0.000683	0.00789882	412	646	423	75	353	503	307	286	0	817	382	4262	3040	4409	676	2220	4405	3729		33	1702659	15800472	1.51564e+06	2.64894e+06	1.74774	224	2.84019	0.0045087	0.0123448
15799879	Z0209	metQ	29415.5	5.23	DL-methionine transporter substrate-binding subunit	nutrient/ion transport: peptides/amino acids			Cytoplasmic Membrane	Energy metabolism	3097	5972	1.93	(W*) Large Sample Approx.	11	7	103	3.30568	0.000947	0.00897038	2385	3732	3991	2738	2539	2330	2992	2584	3712	2556	4511	4957	6693	3941	6480	5342	6336	8055				15799879
15799881	Z0211	metN	37801.1	5.95	DL-methionine transporter ATP-binding subunit	nutrient/ion transport: peptides/amino acids			Cytoplasmic Membrane	Transport and binding proteins	0	99	>2000	(W*) Large Sample Approx. w/ corr. for tied ranks	11	7	88.5	2.73572	0.00622442	0.0326717	0	0	0	0	0	0	0	0	0	0	0	231	236	0	0	144	0	83				15799881
15800615	Z1090	artJ	28725.5	6.83	arginine 3rd transport system periplasmic binding protein	nutrient/ion transport: peptides/amino acids			Periplasmic	Transport and binding proteins	164	2891	17.61	(W*) Large Sample Approx. w/ corr. for tied ranks	11	7	105	3.49404	0.000476	0.00662925	0	285	210	0	259	83	0	296	388	202	84	1961	3016	2968	4362	2033	2825	3070		36	1785007	15800615	1	2.51862e+06	> 50	240	3.95594	7.62334e-05	0.000774822
15800618	Z1093	artI	26932.5	5.79	arginine 3rd transport system periplasmic binding protein	nutrient/ion transport: peptides/amino acids			Periplasmic	Transport and binding proteins	576	1705	2.96	(W*) Large Sample Approx.	11	7	105	3.48682	0.000489	0.00662925	100	653	1030	0	688	326	222	730	666	994	929	1131	1110	2452	2414	2119	1552	1159				15800618
15801469	Z2019	oppA	61043.9	5.95	oligopeptide transport; periplasmic binding protein	nutrient/ion transport: peptides/amino acids	ArcA-,leuLrp-		Periplasmic	Protein fate	9644	3329	0.35	(W*) Large Sample Approx.	11	7	28	-3.48682	0.000489	0.00662925	7277	12469	10464	10553	6573	10257	5413	11201	8504	13957	9415	2515	2139	2742	3986	3716	4688	3517		49	1702568	15801469	1.15182e+07	4.59497e+06	0.39893	137	-2.77564	0.00550935	0.0147622
15801472	Z2022	oppD	37164	5.84	oligopeptide transporter ATP-binding component	nutrient/ion transport: peptides/amino acids	ArcA-,leuLrp-		Cytoplasmic Membrane	Transport and binding proteins	833	5	0.01	(W*) Large Sample Approx. w/ corr. for tied ranks	11	7	28	-3.55155	0.000383	0.00662925	1220	883	836	530	977	728	819	678	1234	726	528	0	0	0	0	34	0	0				15801472
15801473	Z2023	oppF	37180.3	7.65	oligopeptide ABC transporter ATP-binding protein	nutrient/ion transport: peptides/amino acids	ArcA-,leuLrp-		Cytoplasmic Membrane	Transport and binding proteins	592	0	< 0.01	(W*) Large Sample Approx. w/ corr. for tied ranks	11	7	31.5	-3.31686	0.00091	0.00897038	616	491	423	0	899	702	552	963	1111	183	571	0	0	0	0	0	0	0				15801473
15802856	Z3571	hisJ	28482.2	5.47	histidine-binding periplasmic protein of high-affinity histidine transport system	nutrient/ion transport: peptides/amino acids	NtrC+,HNS+		Periplasmic	Transport and binding proteins	1706	3355	1.97	(W*) Large Sample Approx.	11	7	102	3.21512	0.00130391	0.0114389	1069	1991	1937	1892	656	2114	1454	2148	1087	2576	1841	2673	2067	3271	2677	3420	5578	3797		74	1702285	15802856	1.62544e+06	3.47615e+06	2.13859	240	3.87298	0.000107511	0.000774822
15803199	Z3981	proX	36135.5	5.9	glycine betaine transporter periplasmic subunit	nutrient/ion transport: peptides/amino acids	HNS-		Periplasmic	Cellular processes	1716	33	0.02	(W*) Large Sample Approx. w/ corr. for tied ranks	11	7	32	-3.21895	0.00128662	0.0114389	606	1208	1767	0	1171	3455	849	3000	1151	2858	2810	0	0	231	0	0	0	0		177	1702452	15803199	1.8867e+06	513640	0.272243	120	-3.87298	0.000107511	0.000774822
15803968	Z4829	livK	39359	5.49	high-affinity leucine-specific transport system; periplasmic binding protein	nutrient/ion transport: peptides/amino acids	leuLrp-		Periplasmic	Transport and binding proteins	0	1194	>2000	(W*) Large Sample Approx. w/ corr. for tied ranks	11	7	105	3.96598	7.31e-05	0.00662925	0	0	0	0	0	0	0	0	0	0	0	484	966	1311	1955	1155	1580	908				15803968
15803972	Z4834	livJ	41310.4	6.25	high-affinity amino acid transport system; periplasmic binding protein	nutrient/ion transport: peptides/amino acids	leuLrp-		Periplasmic	Transport and binding proteins	206	583	2.83	(W*) Large Sample Approx.	11	7	105	3.48682	0.000489	0.00662925	165	299	340	214	71	269	92	258	76	328	152	373	610	632	724	719	640	382				15803972
15804083 *	Z4957	dppF	37531	9.03	dipeptide transporter ATP-binding subunit	nutrient/ion transport: peptides/amino acids	Fnr-		Cytoplasmic Membrane	Protein fate	0	79	>2000	(W*) Large Sample Approx. w/ corr. for tied ranks	11	7	83	2.30013	0.0214408	0.0766309	0	0	0	0	0	0	0	0	0	0	0	306	155	94	0	0	0	0				15804083
15804084	Z4958	dppD	35843	6.15	dipeptide transporter ATP-binding subunit	nutrient/ion transport: peptides/amino acids	Fnr-		Cytoplasmic Membrane	Transport and binding proteins	0	142.786	>2000	(W*) Large Sample Approx. w/ corr. for tied ranks	11	7	94	3.15199	0.0016216	0.00965587	1	1	1	1	1	1	1	1	1	1	1	1	145	181	1	378	219	77				15804084
15804086 *	Z4960	dppB	37495.7	8.76	dipeptide transporter permease DppB	nutrient/ion transport: peptides/amino acids	Fnr-		Cytoplasmic Membrane	Transport and binding proteins	0	270	>2000	(W*) Large Sample Approx. w/ corr. for tied ranks	11	7	83	2.30013	0.0214408	0.0766309	0	0	0	0	0	0	0	0	0	0	0	766	842	0	0	0	284	0				15804086
15804087	Z4961	dppA	60329.1	6.21	dipeptide transport protein	nutrient/ion transport: peptides/amino acids	Fnr-		Periplasmic	Protein fate	573	2015	3.52	(W*) Large Sample Approx.	11	7	104	3.39625	0.000683	0.00789882	411	681	564	76	353	478	329	1101	669	874	762	1526	1012	2606	1737	1900	2535	2785		111	1702298	15804087	1.57951e+06	3.72063e+06	2.35556	239	3.80843	0.00013985	0.000894754
15804318	Z5216	pstB	29026.2	6.13	phosphate transporter subunit	nutrient/ion transport: phosphates	PhoB+		Cytoplasmic Membrane	Transport and binding proteins	85	910	10.75	(W*) Large Sample Approx. w/ corr. for tied ranks	11	7	104	3.4593	0.000542	0.00711429	107	0	64	0	362	0	319	0	79	0	0	606	925	1314	470	2004	713	338				15804318
15804319	Z5217	pstA	32262.3	10	phosphate transporter permease subunit	nutrient/ion transport: phosphates	PhoB+		Cytoplasmic Membrane	Transport and binding proteins	0	482	>2000	(W*) Large Sample Approx. w/ corr. for tied ranks	11	7	88.5	2.73572	0.00622442	0.0326717	0	0	0	0	0	0	0	0	0	0	0	824	898	0	0	1136	516	0				15804319
15804320	Z5218	pstC	34119.8	5.89	phosphate transporter permease subunit	nutrient/ion transport: phosphates	PhoB+		Cytoplasmic Membrane	Transport and binding proteins	0	654	>2000	(W*) Large Sample Approx. w/ corr. for tied ranks	11	7	94	3.15199	0.0016216	0.0132097	0	0	0	0	0	0	0	0	0	0	0	1213	1762	0	357	666	580	0				15804320
15804321	Z5219	pstS	37048.4	8.39	phosphate transporter subunit	nutrient/ion transport: phosphates	PhoB+		Periplasmic	Transport and binding proteins	572	6824	11.92	(W*) Large Sample Approx.	11	7	105	3.48682	0.000489	0.00662925	797	444	547	880	474	399	275	703	291	974	512	6165	7322	10417	7323	6181	6178	4185		117	1785325	15804321	1	2.85794e+06	> 50	240	3.95594	7.62334e-05	0.000774822
15800606	Z1081	potF	40779.9	6.03	putrescine ABC transporter periplasmic substrate-binding protein	nutrient/ion transport: polyamines	NtrC+		Periplasmic	Transport and binding proteins	124	438	3.53	(W*) Large Sample Approx. w/ corr. for tied ranks	11	7	100	3.03555	0.00240097	0.0164549	440	63	234	0	73	55	98	0	83	174	143	496	649	263	288	766	194	407				15800606
15801476	Z2028	kch	46063.4	6.12	voltage-gated potassium channel	nutrient/ion transport: potassium			Cytoplasmic Membrane	Energy metabolism	204	31	0.15	(W*) Large Sample Approx. w/ corr. for tied ranks	11	7	32	-3.1573	0.00159235	0.0132097	121	178	168	159	211	193	137	127	350	488	113	0	151	0	0	68	0	0				15801476
15804351 #	Z5252	rbsB	30937.1	6.85	D-ribose transporter subunit RbsB	nutrient/ion transport: ribose			Periplasmic	Transport and binding proteins	3165	2046	0.65	(W*) Large Sample Approx.	11	7	43	-2.12832	0.0333108	0.103822	3243	3824	3310	4328	2331	3315	1942	3849	2147	4565	1958	1618	2227	2308	1239	2252	2588	2093		120	1702068	15804351	2.71099e+06	1.64203e+06	0.605696	120	-3.87298	0.000107511	0.000774822
15800808	Z1299	uup	72111.8	5.32	ABC transporter ATPase component Uup	nutrient/ion transport: unknown substrate			Cytoplasmic	Transport and binding proteins	141	11	0.08	(W*) Large Sample Approx. w/ corr. for tied ranks	11	7	39	-2.6061	0.00915792	0.0447028	235	0	26	307	337	64	176	0	223	78	109	0	0	0	79	0	0	0				15800808
15803803	Z4629	yhdW	33410.1	4.93	putative periplasmic binding transport protein	nutrient/ion transport: unknown substrate			Periplasmic	Transport and binding proteins	0	275	>2000	(W*) Large Sample Approx. w/ corr. for tied ranks	11	7	94	3.15199	0.0016216	0.0132097	0	0	0	0	0	0	0	0	0	0	0	532	0	309	0	251	520	311				15803803
15804013	Z4875	_	17484.7	5.12	putative phosphotransferase system enzyme	nutrient/ion transport: unknown substrate			Unknown	Transport and binding proteins	1031	193	0.19	(W*) Large Sample Approx. w/ corr. for tied ranks	11	7	34	-2.97427	0.00293685	0.019808	2027	731	1158	1312	578	825	753	1056	1603	670	625	0	0	515	0	837	0	0				15804013
15804014 *	Z4876	_	9813.07	4.86	putative phosphotransferase system enzyme subunit	nutrient/ion transport: unknown substrate			Cytoplasmic	Transport and binding proteins	1297	0	< 0.01	(W*) Large Sample Approx. w/ corr. for tied ranks	11	7	42	-2.5238	0.0116093	0.0511012	3684	0	2526	1193	1574	0	0	956	2622	0	1706	0	0	0	0	0	0	0				15804014
15804962	Z5993	yjjK	62440.5	5.43	putative ABC transporter ATP-binding protein	nutrient/ion transport: unknown substrate			Cytoplasmic	Transport and binding proteins	2118	1218	0.57	(W*) Large Sample Approx.	11	7	32	-3.12455	0.00178077	0.0135392	2190	1947	2292	2455	2407	1939	2882	1520	2078	1563	2030	998	851	1352	1094	1768	1573	888				15804962
15804656	Z5663	yjcD	45709.8	6.4	predicted permease YjcD	nutrient/ion transport: unknown substrate			Cytoplasmic Membrane	Unknown function	195	965	4.94	(W*) Large Sample Approx. w/ corr. for tied ranks	11	7	100	3.12565	0.00177415	0.0135392	0	591	0	0	479	455	624	0	0	0	0	1581	2067	857	613	693	305	642				15804656
15802310	Z2954	araF	35457.1	6.47	L-arabinose-binding periplasmic protein	nutrient/ion transport: various sugars			Periplasmic	Transport and binding proteins	0	152	>2000	(W*) Large Sample Approx. w/ corr. for tied ranks	11	7	94	3.15199	0.0016216	0.0132097	0	0	0	0	0	0	0	0	0	0	0	232	253	307	0	0	152	122				15802310
15802948 #	Z3681	ptsH	9119.02	5.65	phosphohistidinoprotein-hexose phosphotransferase component of PTS system (Hpr)	nutrient/ion transport: various sugars			Cytoplasmic	Transport and binding proteins	5118	3348	0.65	(W*) Large Sample Approx.	11	7	62	-0.40755	0.683604	0.752594	2669	4833	3661	2610	2578	2173	2616	4866	5699	16553	8042	3768	3695	3050	3655	2491	3693	3087		76	1779917	15802948	3.57699e+06	6.1732e+06	1.72581	239	3.80843	0.00013985	0.000894754
15802949	Z3682	ptsI	63531.4	4.78	phosphoenolpyruvate-protein phosphotransferase	nutrient/ion transport: various sugars			Cytoplasmic	Transport and binding proteins	2305	3712	1.61	(W*) Large Sample Approx.	11	7	103	3.30568	0.000947	0.00897038	2210	2567	2525	2221	1778	2511	1701	3453	1966	2375	2049	3795	3116	4508	3681	3780	4178	2928		77	1702777	15802949	783116	2.56378e+06	3.27382	237	3.67933	0.000233844	0.00117296
15804112	Z4991	xylF	35718.6	5.3	D-xylose transporter subunit XylF	nutrient/ion transport: various sugars			Periplasmic	Transport and binding proteins	876	71	0.08	(W*) Large Sample Approx. w/ corr. for tied ranks	11	7	32.5	-3.13643	0.00171017	0.0135392	1086	726	1547	0	1004	748	842	870	396	1409	1007	0	0	0	0	307	0	193				15804112
15804627	Z5632	malE	43385.8	5.53	maltose ABC transporter periplasmic protein	nutrient/ion transport: various sugars	Crp+,Fis+		Periplasmic	Transport and binding proteins	1479	781	0.53	(W*) Large Sample Approx.	11	7	35	-2.85285	0.0043329	0.0259457	920	1703	1437	933	1141	1332	973	2076	1698	2587	1469	635	755	547	616	1018	1245	650		131	1702240	15804627	2.55528e+06	1.73868e+06	0.680427	124	-3.61478	0.000300598	0.00142784
15804628	Z5633	malK	40989	6.23	maltose/maltodextrin transporter ATP-binding protein	nutrient/ion transport: various sugars	Crp+		Cytoplasmic Membrane	Transport and binding proteins	370	34	0.09	(W*) Large Sample Approx. w/ corr. for tied ranks	11	7	37	-2.79564	0.00517976	0.030484	0	321	380	0	284	541	372	923	315	220	719	0	0	0	0	0	240	0				15804628
15804830	Z5850	treB	51161.9	9.04	trehalose(maltose)-specific PTS system components IIBC	nutrient/ion transport: various sugars	ArcA+,Crp-		Cytoplasmic Membrane	Transport and binding proteins	1143	0	< 0.01	(W*) Large Sample Approx. w/ corr. for tied ranks	11	7	31.5	-3.31686	0.00091	0.00897038	2289	0	1046	993	1637	456	2350	397	905	378	2122	0	0	0	0	0	0	0				15804830
15803458	Z4261	yggB/mscS	30894.8	7.9	mechanosensitive channel MscS	nutrient/ion transport: water and small ions	RpoS+		Cytoplasmic Membrane	Transport and binding proteins	525	1549	2.95	(W*) Large Sample Approx.	11	7	98	2.85285	0.0043329	0.0259457	259	0	801	337	111	529	291	267	1602	258	1324	2346	2716	1788	1707	808	575	901				15803458
15800109	Z0479	phoA	52121.6	6.03	alkaline phosphatase	phosphate metabolism	PhoB+		Periplasmic	Central intermediary metabolism	9	1323	143.42	(W*) Large Sample Approx. w/ corr. for tied ranks	11	7	105	3.82792	0.000129	0.00662925	0	0	0	0	0	0	0	0	0	101	0	1528	1332	1987	1185	1346	1257	626				15800109
15803025	Z3765	ppx	58133.9	6.65	exopolyphosphatase	phosphate metabolism			Cytoplasmic	Central intermediary metabolism	284	38	0.14	(W*) Large Sample Approx. w/ corr. for tied ranks	11	7	38	-2.60821	0.00910178	0.0446023	430	0	98	245	656	389	588	299	136	237	44	107	0	0	52	109	0	0				15803025
15804647	Z5654	aphA	26088.4	6.84	acid phosphatase/phosphotransferase	phosphate metabolism			Unknown	Central intermediary metabolism	624	64	0.1	(W*) Large Sample Approx. w/ corr. for tied ranks	11	7	29	-3.43185	0.000599	0.00775301	373	360	511	810	213	506	557	771	472	1603	691	0	0	0	0	307	0	138				15804647
15800169 #	Z0545	lon	89206.5	6.02	DNA-binding ATP-dependent protease La	proteolysis/peptidolysis			Cytoplasmic	Protein fate	2033	1303	0.64	(W*) Large Sample Approx.	11	7	39	-2.49058	0.0127533	0.0533302	2202	1794	1623	969	2670	1434	2034	1921	3082	2485	2143	1585	1355	590	1568	1815	1158	1050		160	1704507	15800169	1.90454e+06	480995	0.252552	138	-3.0792	0.00207559	0.006743
15804523	Z5479	hslV	19092.1	5.96	ATP-dependent protease peptidase subunit	proteolysis/peptidolysis			Cytoplasmic	Protein fate	1596	599	0.38	(W*) Large Sample Approx.	11	7	30	-3.30568	0.000947	0.00897038	1586	2134	1088	1761	1946	1291	1269	1653	1290	2699	840	510	0	345	993	564	999	780		186	1702117	15804523	1.73874e+06	786100	0.45211	122	-3.74388	0.000181197	0.000979403
15801390	Z1930	_	55041.2	5.67	putative protease encoded within prophage CP-933X	proteolysis/peptidolysis ?			Cytoplasmic	Mobile and extrachromosomal element functions	1175	362	0.31	(W*) Large Sample Approx.	11	7	29	-3.39625	0.000683	0.00789882	1202	1420	1431	660	1303	1751	1346	1186	540	1381	704	214	389	484	277	393	560	219		164	1702606	15801390	1.34839e+06	584796	0.433699	126	-3.48569	0.000490879	0.00209598
15802562	Z3250	yegQ	51177.2	5.8	predicted peptidase YegQ	proteolysis/peptidolysis ?			Cytoplasmic	Protein fate	89	3	0.03	(W*) Large Sample Approx. w/ corr. for tied ranks	11	7	40	-2.56403	0.0103466	0.0473715	200	0	91	174	114	0	147	69	57	131	0	0	0	0	0	0	0	18				15802562
15803017	Z3757	yfgC	53932.8	7.08	TPR repeat-containing protein YfgC	proteolysis/peptidolysis ?			Unknown	Protein fate	708	234	0.33	(W*) Large Sample Approx. w/ corr. for tied ranks	11	7	37	-2.6731	0.00751546	0.037493	847	368	755	884	655	138	285	1324	563	1345	628	94	0	0	557	210	187	588				15803017
15803409	Z4211	ygeY	44802.2	4.87	predicted peptidase YgeY	proteolysis/peptidolysis ?			Cytoplasmic	Protein fate	3	3384	1229.39	(W*) Large Sample Approx. w/ corr. for tied ranks	11	7	105	3.82792	0.000129	0.00662925	0	0	30	0	0	0	0	0	0	0	0	4634	5269	4549	127	2738	3620	2751		95	2029562	15803409	1	3.10244e+06	> 50	232	3.50238	0.000461121	0.00208002
15803768 *	Z4593	degQ	47223	6.09	serine endoprotease	proteolysis/peptidolysis: cell envelope			Periplasmic	Protein fate	1356	748	0.55	(W*) Large Sample Approx.	11	7	39	-2.49058	0.0127533	0.0533302	1120	1217	1024	406	1442	1216	2160	1685	1594	1729	1327	703	842	1237	620	409	929	499				15803768
15803474	Z4280	yggG	31826	8.08	predicted peptidase YggG	proteolysis/peptidolysis: cell envelope ?			Unknown	Protein fate	573	78	0.14	(W*) Large Sample Approx. w/ corr. for tied ranks	11	7	34.5	-2.91472	0.00356002	0.022786	400	811	549	417	1236	977	1075	0	304	238	297	0	0	0	87	97	87	275				15803474
15802762	Z3467	eco	18194.3	6.6	ecotin	proteolysis/peptidolysis: protease inhibitor			Periplasmic	Protein fate	4220	307	0.07	(W*) Large Sample Approx.	11	7	28	-3.48682	0.000489	0.00662925	4111	5636	6142	3447	1891	4781	2466	4741	3901	4953	4356	497	539	222	0	363	485	44		70	1702506	15802762	3.03288e+06	911628	0.300581	121	-3.80843	0.00013985	0.000894754
15800793	Z1280	pepN	98885.6	5.09	aminopeptidase N	proteolysis/peptidolysis: small peptides			Cytoplasmic	Protein fate	2202	988	0.45	(W*) Large Sample Approx.	11	7	28	-3.48682	0.000489	0.00662925	1929	2295	1819	2111	2129	2299	2045	2619	2386	2256	2331	661	593	1054	792	1671	991	1155		151	1779921	15800793	2.0881e+06	812237	0.388983	150	-1.93697	0.052749	0.093532
	Z1280					proteolysis/peptidolysis: small peptides																																		151	1710844	15800793	851822	290840	0.341433	141	-2.55301	0.0106798	0.0254609
15801302	Z1832	pepT	44907.7	5.29	peptidase T	proteolysis/peptidolysis: small peptides	Fnr+		Cytoplasmic	Protein fate	849	1400	1.65	(W*) Large Sample Approx.	11	7	97	2.76228	0.00573986	0.0313072	876	529	701	761	1316	832	1308	912	485	941	677	1236	1257	1563	1519	1271	1858	1097				15801302
161367548	Z3790	pepB	46254.3	5.49	aminopeptidase B	proteolysis/peptidolysis: small peptides			Cytoplasmic	Protein fate	2315	1329	0.57	(W*) Large Sample Approx.	11	7	35	-2.85285	0.0043329	0.0259457	2780	3039	2322	1714	1996	2922	1868	2001	2542	1655	2624	1142	1120	1237	886	2075	1734	1111		197	1702199	161367548	2.27096e+06	1.61904e+06	0.712935	133	-3.03384	0.00241465	0.00749497
15804437	Z5369	pepQ	50194.3	5.6	Xaa-Pro dipeptidase	proteolysis/peptidolysis: small peptides			Cytoplasmic	Protein fate	2356	1313	0.56	(W*) Large Sample Approx.	11	7	34	-2.94342	0.00324611	0.0208833	3082	3016	3141	1303	1716	1763	2425	2256	2608	1901	2702	941	1127	1402	730	2176	1567	1252				15804437
15804607	Z5612	pepE	24569.4	5.67	peptidase E	proteolysis/peptidolysis: small peptides			Cytoplasmic	Protein fate	159	1462	9.2	(W*) Large Sample Approx. w/ corr. for tied ranks	11	7	105	3.50495	0.000457	0.00662925	0	255	120	0	302	0	394	0	166	349	162	1986	1298	1883	963	1750	1946	406				15804607
15800054	Z0420	yahK	37966.9	5.85	predicted Zn-dependent oxidoreductase	redox ?			Cytoplasmic	Regulatory functions	1014	301	0.3	(W*) Large Sample Approx.	11	7	29	-3.39625	0.000683	0.00789882	1517	732	924	989	868	1098	472	1317	1199	1254	781	180	311	244	85	524	373	390				15800054
15800553	Z1022	ybiC	38930.4	5.74	predicted dehydrogenase YbiC	redox ?			Cytoplasmic	Central intermediary metabolism	1536	884	0.58	(W*) Large Sample Approx.	11	7	36	-2.76228	0.00573986	0.0313072	1206	2039	2298	1224	1496	1528	1051	837	1781	1330	2113	757	825	1019	581	1334	593	1076				15800553
15801382	Z1922	_	19062.8	5.05	conserved protein Z1922	redox ?			Cytoplasmic	Mobile and extrachromosomal element functions	329	0	< 0.01	(W*) Large Sample Approx. w/ corr. for tied ranks	11	7	38.5	-2.78394	0.00537025	0.030484	0	104	99	0	123	0	1138	605	413	1009	130	0	0	0	0	0	0	0				15801382
15802003	Z2577	_	22750.9	5.79	putative oxidoreductase, Fe-S subunit	redox ?			Unknown/Multiple Localization	Energy metabolism	0	676	>2000	(W*) Large Sample Approx. w/ corr. for tied ranks	11	7	99.5	3.55987	0.000371	0.00662925	0	0	0	0	0	0	0	0	0	0	0	483	667	829	1426	0	953	374				15802003
15802176	Z2798	ydjA	20058.2	6.31	predicted FMN-binding oxidoreductase YdjA	redox ?			Unknown	Unknown function	1944	1037	0.53	(W*) Large Sample Approx.	11	7	33	-3.03398	0.00241347	0.0164549	2204	1932	1591	2269	1295	1417	1949	1692	2642	3108	1291	393	1142	887	1398	1588	642	1207				15802176
15802190	Z2815	ydjA	38712.3	5.58	putative oxidoreductase	redox ?			Cytoplasmic	Unknown function	550	44	0.08	(W*) Large Sample Approx. w/ corr. for tied ranks	11	7	29	-3.4593	0.000542	0.00711429	919	545	344	763	574	544	655	435	634	248	387	0	0	0	0	306	0	0				15802190
15802962 #	Z3696	_	33973.1	5.34	conserved protein Z3696	redox ?			Cytoplasmic	Cellular processes	1345	715	0.53	(W*) Large Sample Approx.	11	7	32	-3.12455	0.00178077	0.00991278	1334	828	1699	2610	1554	1164	1387	596	1899	756	972	753	227	729	626	1186	1266	220		79	1702588	15802962	649983	1.8839e+06	2.89838	240	3.87298	0.000107511	0.000774822
15803312 *	Z4106	yqcA	16273.6	3.97	predicted flavodoxin	redox: Fe-S cofactor			Unknown	Energy metabolism	640	121	0.19	(W*) Large Sample Approx. w/ corr. for tied ranks	11	7	41	-2.41657	0.0156676	0.0641274	1030	740	1177	0	884	0	1537	352	325	681	315	0	0	0	0	0	850	0				15803312
15803052	Z3792	fdx	12330.4	4.49	[2Fe-2S] ferredoxin, electron carrier protein	redox: Fe-S cofactor			Cytoplasmic	Energy metabolism	2150	1084	0.5	(W*) Large Sample Approx.	11	7	36	-2.76228	0.00573986	0.0313072	3252	1009	1911	909	2592	2269	2601	2177	2425	2996	1507	784	856	707	2290	866	1285	799				15803052
15803295	Z4089	ygcF	25028.3	5.89	conserved protein YgcF	redox: Fe-S cofactor			Cytoplasmic	Hypothetical proteins	451	37	0.08	(W*) Large Sample Approx. w/ corr. for tied ranks	11	7	30	-3.36705	0.00076	0.00851004	620	374	141	269	887	252	694	753	294	391	287	0	0	0	0	257	0	0				15803295
15802192	Z2817	msrB/yeaA	15450.6	5.58	methionine sulfoxide reductase B	redox: methionine reduction	Fis-		Cytoplasmic	Unknown function	3335	374	0.11	(W*) Large Sample Approx. w/ corr. for tied ranks	11	7	28	-3.48862	0.000486	0.00662925	4435	6424	3345	2314	1333	5055	1738	2310	3577	2860	3289	500	0	338	0	550	720	508				15802192
15804810	Z5830	msrA	23354.1	5.09	methionine sulfoxide reductase A	redox: methionine reduction	Fis-		Unknown	Protein synthesis	1113	490	0.44	(W*) Large Sample Approx.	11	7	38	-2.58115	0.00984717	0.0460943	1576	856	1216	1542	499	962	882	2052	560	1368	731	0	485	899	213	488	436	911				15804810
15802016	Z2597	pntB	48721.2	5.72	pyridine nucleotide transhydrogenase	redox: NADH/NADPH conversion			Cytoplasmic Membrane	Central intermediary metabolism	912	3001	3.29	(W*) Large Sample Approx. w/ corr. for tied ranks	11	7	105	3.49404	0.000476	0.00662925	845	350	1407	0	1658	0	1757	0	1832	958	1231	3953	3713	2400	2512	2252	2271	3908				15802016
15802017	Z2600	pntA	54543.3	5.64	NAD(P) transhydrogenase subunit alpha	redox: NADH/NADPH conversion			Cytoplasmic Membrane	Energy metabolism	382	1307	3.42	(W*) Large Sample Approx. w/ corr. for tied ranks	11	7	100	3.03555	0.00240097	0.0164549	595	162	459	0	702	181	500	0	776	72	758	1428	1739	1252	1385	1388	494	1462				15802017
15802985	Z3719	maeB	82485.9	5.34	NADP-requiring malate dehydrogenase	redox: NADH/NADPH conversion			Cytoplasmic	Unclassified	4849	2545	0.52	(W*) Large Sample Approx.	11	7	34	-2.94342	0.00324611	0.0208833	4421	6690	4277	6229	4540	6523	5437	4523	3746	3290	3659	1739	1797	2416	1124	4027	2927	3789				15802985
161367472	Z5521	udhA/sthA	51543.5	6.08	soluble pyridine nucleotide transhydrogenase	redox: NADH/NADPH conversion			Cytoplasmic	Energy metabolism	2484	260	0.1	(W*) Large Sample Approx. w/ corr. for tied ranks	11	7	28	-3.48862	0.000486	0.00662925	2123	2422	2470	1426	2982	2566	3385	2546	3052	1787	2564	218	237	0	0	1040	137	189		195	1702503	161367472	2.2948e+06	410444	0.178858	126	-3.48569	0.000490879	0.00209598
15803569 #	Z4379	mdaB	21890.1	5.85	modulator of drug activity B	redox: quinone metabolism			Unknown	Unknown function	446	755	1.69	(W*) Large Sample Approx. w/ corr. for tied ranks	11	7	83	1.49512	0.134883	0.292062	0	521	576	0	83	292	130	875	114	1310	1001	678	738	1836	657	149	531	694		101	1702581	15803569	1016431	1.45091e+06	1.42746	220	2.58199	0.00982327	0.0236892
15803570	Z4380	ygiN	11532	5.79	quinol monooxygenase	redox: quinone metabolism			Cytoplasmic	Unclassified	860	2134	2.48	(W*) Large Sample Approx.	11	7	101	3.12455	0.00178077	0.0135392	815	1049	673	1203	414	399	250	1142	927	1304	1279	1109	1813	1878	3227	2739	1901	2270		154	1702618	15803570	1.87776e+06	2.62571e+06	1.39832	222	2.71109	0.00670628	0.0173754
15804310	Z5208	yieF	20374.8	5.01	chromate and quinone reductase	redox: quinone metabolism			Unknown	Unknown function	4837	1795	0.37	(W*) Large Sample Approx. w/ corr. for tied ranks	11	7	33	-3.03555	0.00240097	0.0164549	4354	4993	5723	2821	5295	3840	4876	4914	3443	7561	5382	1623	0	0	3577	4063	781	2518				15804310
15800229 *	Z0645	ybbN	33055.3	4.53	thioredoxin-like protein oxidoreductase	redox: reduction of oxidized proteins			Cytoplasmic	Energy metabolism	1830	627	0.34	(W*) Large Sample Approx.	11	7	40	-2.40002	0.0163943	0.0649815	600	2347	2140	461	1546	2052	268	2000	3531	2739	2448	134	361	918	0	525	1344	1110				15800229
15800751	Z1232	trxB	34621.7	5.3	thioredoxin reductase	redox: reduction of oxidized proteins			Cytoplasmic	Energy metabolism	3694	1921	0.52	(W*) Large Sample Approx.	11	7	28	-3.48682	0.000489	0.00662925	3170	3167	2998	3421	3565	3381	3550	4896	3838	3687	4965	1605	1211	1839	2035	2176	2056	2528		162	1702648	15800751	3.69675e+06	2.36834e+06	0.640655	121	-3.80843	0.00013985	0.000894754
15801181	Z1701	grxB	24349.3	7.72	glutaredoxin 2	redox: reduction of oxidized proteins			Cytoplasmic	Energy metabolism	1781	306	0.17	(W*) Large Sample Approx. w/ corr. for tied ranks	11	7	28	-3.48862	0.000486	0.00662925	1201	1682	1867	2402	1306	3130	807	1335	1748	1589	2524	175	294	0	0	598	798	277				15801181
15804371	Z5291	trxA	14034.7	5.25	thioredoxin	redox: reduction of oxidized proteins	Crp-		Cytoplasmic	Biosynthesis of cofactors, prosthetic groups, and carriers	6609	4357	0.66	(W*) Large Sample Approx.	11	7	34	-2.94342	0.00324611	0.0208833	4317	7132	7493	6685	4516	7577	4985	8290	5249	8700	7754	3656	4316	5985	3990	4196	4927	3432				15804371
15804513	Z5469	fpr	27721.8	5.99	ferredoxin-NADP reductase	redox: reduction of oxidized proteins			Cytoplasmic	Central intermediary metabolism	534	12	0.02	(W*) Large Sample Approx. w/ corr. for tied ranks	11	7	36	-2.8904	0.00384747	0.0244387	0	193	863	0	840	227	313	1019	531	1110	778	0	0	0	0	0	0	87				15804513
161367653	Z0154	pcnB	54701.6	9.68	poly(A) polymerase I	ribosome: mRNA processing			Cytoplasmic	Transcription	34	196	5.73	(W*) Large Sample Approx. w/ corr. for tied ranks	11	7	94	2.56583	0.010293	0.0473715	46	0	0	0	79	113	0	96	0	0	42	313	284	70	202	344	0	159				161367653
15803745	Z4568	yhbJ	32491	6.72	predicted P-loop containing ATPase	ribosome: mRNA processing			Cytoplasmic Membrane	Unclassified	633	31	0.05	(W*) Large Sample Approx. w/ corr. for tied ranks	11	7	28	-3.52337	0.000426	0.00662925	873	422	732	379	333	632	320	606	1289	385	989	109	110	0	0	0	0	0				15803745
15803706	Z4525	pnp	79844	5.35	polynucleotide phosphorylase/polyadenylase	ribosome: mRNA processing: degradosome	Fis+,Crp-		Cytoplasmic	Transcription	2536	4138	1.63	(W*) Large Sample Approx.	11	7	104	3.39625	0.000683	0.00789882	2613	2179	2606	2530	2617	2997	2527	2309	2893	2278	2349	4158	3751	3816	2949	4729	4206	5356				15803706
15804520	Z5476	menG/rraA	17359.7	4.07	ribonuclease activity regulator protein RraA	ribosome: mRNA processing: degradosome			Cytoplasmic	Unknown function	3200	1914	0.6	(W*) Large Sample Approx.	11	7	35	-2.85285	0.0043329	0.0259457	3352	2648	2507	3179	3401	2729	3071	3809	2603	4233	3672	1377	1500	1399	3004	2654	1349	2114				15804520
15802128	Z2745	rplT	13496.4	11.47	50S ribosomal protein L20	ribosome: protein biosynthesis			Cytoplasmic	Protein synthesis	2090	7735	3.7	(W*) Large Sample Approx.	11	7	105	3.48682	0.000489	0.00662925	2064	1150	1306	2277	2725	2068	3378	1984	1657	1733	2649	8068	7619	4372	11824	4740	6325	11198				15802128
161367572	Z3430	yeiP	21531.8	4.92	predicted dehydrogenase, NAD-dependent	ribosome: protein biosynthesis			Cytoplasmic	Protein synthesis	483	1136	2.35	(W*) Large Sample Approx.	11	7	99	2.94342	0.00324611	0.0208833	452	329	416	987	259	370	0	472	719	752	560	513	932	1391	830	1885	1174	1226		198	1703306	161367572	1	2.12724e+06	> 50	240	3.95594	7.62334e-05	0.000774822
15803607	Z4418	rpsU	8499.58	11.15	30S ribosomal protein S21	ribosome: protein biosynthesis			Cytoplasmic	Protein synthesis	456	8583	18.83	(W*) Large Sample Approx. w/ corr. for tied ranks	11	7	105	3.52337	0.000426	0.00662925	1417	1027	360	734	1217	0	0	0	0	262	0	8648	11517	3471	8698	7410	7219	13119				15803607
15803707	Z4526	rpsO	10296.4	10.64	30S ribosomal protein S15	ribosome: protein biosynthesis			Cytoplasmic	Protein synthesis	394	4054	10.29	(W*) Large Sample Approx. w/ corr. for tied ranks	11	7	105	3.64854	0.000264	0.00662925	0	1881	0	0	0	0	0	0	1768	0	685	3369	4589	2282	4493	2318	7016	4312				15803707
15799705	Z0027	rpsT	9683.97	11.18	30S ribosomal protein S20	ribosome: protein biosynthesis			Cytoplasmic	Protein synthesis	936	5220	5.58	(W*) Large Sample Approx.	11	7	105	3.48682	0.000489	0.00662925	1095	1586	1502	715	187	1070	0	1825	207	1087	1015	5937	4582	3016	10317	3270	4606	4813				15799705
15800772	Z1257	rpsA	61155.7	4.89	30S ribosomal protein S1	ribosome: protein biosynthesis			Cytoplasmic	Protein synthesis	6376	9579	1.5	(W*) Large Sample Approx.	11	7	98	2.85285	0.0043329	0.0259457	4293	6980	6724	3897	3649	10004	3912	7803	7828	8728	6321	9981	8183	9208	9635	8011	10014	12021				15800772
15801206	Z1728	rpmF	6446.12	11.03	50S ribosomal protein L32	ribosome: protein biosynthesis			Cytoplasmic	Protein synthesis	0	384	>2000	(W*) Large Sample Approx. w/ corr. for tied ranks	11	7	94	3.15199	0.0016216	0.0132097	0	0	0	0	0	0	0	0	0	0	0	430	936	0	0	466	421	438				15801206
15803821	Z4664	rplQ	14364	11.05	50S ribosomal protein L17	ribosome: protein biosynthesis			Cytoplasmic	Protein synthesis	5801	13547	2.34	(W*) Large Sample Approx.	11	7	95	2.58115	0.00984717	0.0460943	3935	2850	4359	8686	8316	4929	8136	5361	5171	4205	7858	18804	20675	8105	13098	4896	11224	18029				15803821
15803825	Z4668	rpsM	13098.9	10.78	30S ribosomal protein S13	ribosome: protein biosynthesis			Cytoplasmic	Protein synthesis	7956	18899	2.38	(W*) Large Sample Approx.	11	7	99	2.94342	0.00324611	0.0208833	7427	4536	5393	8357	11002	7469	12558	9557	6219	6358	8641	25165	21506	9135	25205	8879	15796	26609				15803825
15803828	Z4671	rplO	14965.8	11.18	50S ribosomal protein L15	ribosome: protein biosynthesis			Cytoplasmic	Protein synthesis	2978	6013	2.02	(W*) Large Sample Approx.	11	7	101	3.12455	0.00178077	0.0135392	3353	2862	2053	3280	3495	3997	4828	2120	2159	2614	1998	7573	8547	4397	6558	3874	4771	6370				15803828
15803831	Z4674	rplR	12769.1	10.42	50S ribosomal protein L18	ribosome: protein biosynthesis			Cytoplasmic	Protein synthesis	197	1334	6.79	(W*) Large Sample Approx. w/ corr. for tied ranks	11	7	99	2.97427	0.00293685	0.019808	0	142	1083	0	148	157	439	0	0	193	0	1312	650	277	3027	231	647	3196				15803831
15803834	Z4677	rpsN	11580	11.16	30S ribosomal protein S14	ribosome: protein biosynthesis			Cytoplasmic	Protein synthesis	1330	3167	2.38	(W*) Large Sample Approx.	11	7	96	2.67172	0.00754642	0.037493	1518	628	1041	1412	2606	1589	2428	901	823	1076	603	3673	4003	1991	6176	1619	1200	3511				15803834
15803837	Z4680	rplN	13540.5	10.43	50S ribosomal protein L14	ribosome: protein biosynthesis			Cytoplasmic	Protein synthesis	3356	5993	1.79	(W*) Large Sample Approx.	11	7	100	3.03398	0.00241347	0.0164549	3643	2638	4059	3959	4691	3089	5779	2846	2305	1657	2251	6171	6538	3716	5154	6987	6888	6495				15803837
15803838	Z4681	rpsQ	9704.12	9.64	30S ribosomal protein S17	ribosome: protein biosynthesis			Cytoplasmic	Protein synthesis	3445	1260	0.37	(W*) Large Sample Approx.	11	7	33	-3.03398	0.00241347	0.0164549	5476	1442	3072	5194	3419	1816	3345	2074	6613	2219	3230	1124	1225	1904	1908	929	0	1727				15803838
15803840	Z4684	rplP	15280.6	11.22	50S ribosomal protein L16	ribosome: protein biosynthesis			Cytoplasmic	Protein synthesis	2183	8193	3.75	(W*) Large Sample Approx.	11	7	100	3.03398	0.00241347	0.0164549	2411	2687	3053	2177	2229	3020	2493	1159	1408	1656	1720	11103	10500	3689	11784	2308	5954	12012				15803840
15803842	Z4686	rplV	12225.8	10.23	50S ribosomal protein L22	ribosome: protein biosynthesis			Cytoplasmic	Protein synthesis	5123	8852	1.73	(W*) Large Sample Approx.	11	7	96	2.67172	0.00754642	0.037493	5715	2365	3359	8944	6027	4254	6949	3912	4804	5023	4995	11434	12257	5746	9658	5688	8494	8686				15803842
15803843	Z4687	rpsS	10429.9	10.52	30S ribosomal protein S19	ribosome: protein biosynthesis			Cytoplasmic	Protein synthesis	2226	7627	3.43	(W*) Large Sample Approx.	11	7	96	2.67172	0.00754642	0.037493	1937	1052	996	5369	2495	979	3255	2018	2298	721	3367	4923	7451	1482	19630	4821	7237	7842				15803843
15803853	Z4698	fusA	77578.2	5.24	elongation factor G	ribosome: protein biosynthesis	DksA-		Cytoplasmic	Protein synthesis	13162	16472	1.25	(W*) Large Sample Approx.	11	7	96	2.67172	0.00754642	0.037493	10716	14191	13301	13822	11851	15091	10730	14339	13435	12844	14466	13515	15111	19147	17949	14110	17876	17592				15803853
15804177	Z5060	rpmG	6371.36	10.25	50S ribosomal protein L33	ribosome: protein biosynthesis			Cytoplasmic	Protein synthesis	0	2192	>2000	(W*) Large Sample Approx. w/ corr. for tied ranks	11	7	105	3.96598	7.31e-05	0.00662925	0	0	0	0	0	0	0	0	0	0	0	1214	2934	1459	3134	1183	2111	3309				15804177
15804297	Z5194	rpmH	5380.16	13	50S ribosomal protein L34	ribosome: protein biosynthesis			Cytoplasmic	Protein synthesis	0	1240	>2000	(W*) Large Sample Approx. w/ corr. for tied ranks	11	7	88.5	2.73572	0.00622442	0.0326717	0	0	0	0	0	0	0	0	0	0	0	0	0	0	3935	1270	515	2960				15804297
15804575	Z5558	rplJ	17710.8	9.04	50S ribosomal protein L10	ribosome: protein biosynthesis			Cytoplasmic	Protein synthesis	6383	11537	1.81	(W*) Large Sample Approx.	11	7	104	3.39625	0.000683	0.00789882	5966	5354	5514	7780	9129	6123	7116	5539	6646	5276	5771	13621	14523	11310	9092	10649	10765	10798				15804575
15804789	Z5809	rpsF	15186.4	5.26	30S ribosomal protein S6	ribosome: protein biosynthesis			Cytoplasmic	Protein synthesis	3648	7330	2.01	(W*) Large Sample Approx.	11	7	97	2.76228	0.00573986	0.0313072	6456	2638	3178	6261	3695	1752	4635	3621	1728	2628	3530	6731	5908	4306	10880	5973	6413	11103				15804789
15799850	Z0178	map	29329.8	5.64	methionine aminopeptidase	ribosome: protein maturation			Cytoplasmic	Protein fate	1308	380	0.29	(W*) Large Sample Approx.	11	7	31	-3.21512	0.00130391	0.0114389	1647	447	1059	1879	1325	1508	1153	2037	1270	919	1145	232	126	157	337	640	456	714				15799850
15799766	Z0092	mraW	34876.4	6.07	S-adenosyl-methyltransferase MraW	ribosome: rRNA processing			Cytoplasmic	Unknown function	498	72	0.14	(W*) Large Sample Approx. w/ corr. for tied ranks	11	7	33	-3.04976	0.00229023	0.0164311	73	747	404	281	316	960	165	537	630	951	410	0	174	0	0	0	244	84				15799766
15800559	Z1028	ybiN	37251.1	9.38	putative SAM-dependent methyltransferase	ribosome: rRNA processing			Unknown	Hypothetical proteins	282	0	< 0.01	(W*) Large Sample Approx. w/ corr. for tied ranks	11	7	35	-3.0478	0.0023052	0.0164311	448	0	230	0	385	273	317	817	319	207	103	0	0	0	0	0	0	0				15800559
15800807	Z1298	ycbY	78893.1	8.9	23S rRNA m(2)G2445 methyltransferase	ribosome: rRNA processing			Cytoplasmic	DNA metabolism	342	88	0.26	(W*) Large Sample Approx. w/ corr. for tied ranks	11	7	34	-2.94951	0.00318277	0.0208833	526	163	438	392	419	122	463	274	321	335	313	170	231	0	206	0	0	10				15800807
15801910	Z2541	yciL	32596	10.03	23S rRNA pseudouridylate synthase B	ribosome: rRNA processing			Cytoplasmic	Unknown function	232	0	< 0.01	(W*) Large Sample Approx. w/ corr. for tied ranks	11	7	35	-3.0478	0.0023052	0.0164311	455	0	178	508	335	105	582	203	123	64	0	0	0	0	0	0	0	0				15801910
15803093 *	Z3848	rnc	25549.1	6.4	ribonuclease III	ribosome: rRNA processing			Cytoplasmic	Transcription	372	0	< 0.01	(W*) Large Sample Approx. w/ corr. for tied ranks	11	7	42	-2.5238	0.0116093	0.0511012	648	0	356	1353	668	0	579	238	246	0	0	0	0	0	0	0	0	0				15803093
15803688	Z4505	yraL	31346.7	5.83	16S rRNA 2'-O-ribose C1402 methyltransferase	ribosome: rRNA processing			Cytoplasmic	Hypothetical proteins	704	55	0.08	(W*) Large Sample Approx. w/ corr. for tied ranks	11	7	29	-3.41391	0.00064	0.00789882	1043	315	834	340	1045	708	973	724	907	690	161	92	0	0	0	216	79	0				15803688
161367519	Z4523	deaD	70573.4	8.75	ATP-dependent RNA helicase DeaD	ribosome: rRNA processing			Cytoplasmic	Transcription	0	160	>2000	(W*) Large Sample Approx. w/ corr. for tied ranks	11	7	94	3.15199	0.0016216	0.0132097	0	0	0	0	0	0	0	0	0	0	0	0	311	0	416	262	93	40				161367519
15803129	Z3901	trmD	28421.3	5.5	tRNA (guanine-N(1)-)-methyltransferase	ribosome: rRNA/tRNA modification			Cytoplasmic	Protein synthesis	222	0	< 0.01	(W*) Large Sample Approx. w/ corr. for tied ranks	11	7	31.5	-3.31686	0.00091	0.00897038	464	168	159	146	299	378	260	120	220	230	0	0	0	0	0	0	0	0				15803129
15804974	Z6006	lasT	25307.6	5.58	putative RNA methyltransferase	ribosome: rRNA/tRNAmodification ?			Cytoplasmic	Protein synthesis	236	0	< 0.01	(W*) Large Sample Approx. w/ corr. for tied ranks	11	7	35	-3.0478	0.0023052	0.0164311	110	0	272	0	473	164	341	230	207	387	409	0	0	0	0	0	0	0				15804974
161367551	Z3774	engA	55033.7	5.6	50S ribosomal subunit stability factor	ribosome: stability and binding			Cytoplasmic	Unknown function	496	79	0.16	(W*) Large Sample Approx. w/ corr. for tied ranks	11	7	30	-3.31253	0.000925	0.00897038	995	266	431	615	495	469	762	327	248	416	437	118	322	0	0	55	57	0				161367551
15803120 #	Z3890	yfiA/raiA	12784.1	6.2	translation inhibitor protein RaiA	ribosome: stability and binding			Cytoplasmic	Protein synthesis	7195	4956	0.69	(W*) Large Sample Approx.	11	7	51	-1.40378	0.160383	0.321407	2437	7649	7798	530	3487	9258	4776	7827	12912	12494	9978	2982	2499	6214	4894	4548	6743	6811		89	1702497	15803120	4.21571e+06	8.34349e+06	1.97914	240	3.87298	0.000107511	0.000774822
15804762	Z5780	hflX	48324.4	5.68	putative GTPase HflX	ribosome: stability and binding	Crp-		Cytoplasmic	Protein fate	394	103	0.26	(W*) Large Sample Approx.	11	7	32	-3.12455	0.00178077	0.0135392	335	566	383	204	575	364	625	582	106	332	259	63	137	85	0	69	309	60				15804762
15802593	Z3282	metG	76251.8	5.56	methionyl-tRNA synthetase	ribosome: tRNA aminoacylation			Cytoplasmic	Protein synthesis	1011	1696	1.68	(W*) Large Sample Approx. w/ corr. for tied ranks	11	7	102	3.21678	0.00129639	0.0114389	1184	808	1160	618	1394	1239	1288	810	1188	805	627	1719	2580	1190	1408	2104	1460	1408				15802593
15803887	Z4737	trpS	37422.4	6.26	tryptophanyl-tRNA synthetase	ribosome: tRNA aminoacylation			Cytoplasmic	Protein synthesis	2346	1154	0.49	(W*) Large Sample Approx.	11	7	28	-3.48682	0.000489	0.00662925	3241	1685	2906	2492	2354	1894	2326	2337	2287	1896	2388	1595	1636	890	1274	1654	644	384				15803887
15804722	Z5732	lysS	57824.3	5.1	lysyl-tRNA synthetase	ribosome: tRNA aminoacylation			Cytoplasmic	Protein synthesis	4148	1849	0.45	(W*) Large Sample Approx.	11	7	35	-2.85285	0.0043329	0.0259457	3803	4996	3639	4325	4365	3636	3417	5251	3231	4212	4755	2447	2993	4330	1647	880	489	153		135	2013285	15804722	3.6084e+06	1.22053e+06	0.338246	134	-2.96929	0.00298491	0.00899779
15800174	Z0551	ybaX	25479.2	5.68	queuosine biosynthesis protein QueC	ribosome: tRNA modification			Cytoplasmic	Unknown function	449	0	< 0.01	(W*) Large Sample Approx. w/ corr. for tied ranks	11	7	35	-3.0478	0.0023052	0.0164311	659	0	90	343	338	213	0	687	876	392	1344	0	0	0	0	0	0	0				15800174
15802365	Z3020	yedF	8638.7	4.83	conserved protein YedF	ribosome: tRNA modification ?			Unknown	Cellular processes	1161	0	< 0.01	(W*) Large Sample Approx. w/ corr. for tied ranks	11	7	31.5	-3.31686	0.00091	0.00897038	906	1640	926	0	777	367	1014	2358	859	2247	1678	0	0	0	0	0	0	0				15802365
15802175	Z2797	selD	36671.8	5.29	selenophosphate synthetase	selenium metabolism			Cytoplasmic	Protein synthesis	2703	1712	0.63	(W*) Large Sample Approx.	11	7	36	-2.76228	0.00573986	0.0313072	2623	1900	3166	5611	2162	2221	2468	2295	2490	1978	2821	1778	2066	1927	1264	2350	1510	1092				15802175
15803415	Z4217	ygfK	115559	5.52	putative selenate reductase subunit YgfK	selenium metabolism			Cytoplasmic	Central intermediary metabolism	0	440	>2000	(W*) Large Sample Approx. w/ corr. for tied ranks	11	7	99.5	3.55987	0.000371	0.00662925	0	0	0	0	0	0	0	0	0	0	0	709	495	1191	0	344	49	290				15803415
15803418	Z4220	ygfN	103587	5.46	putative selenate reductase subunit YgfN	selenium metabolism			Cytoplasmic Membrane	Central intermediary metabolism	0	456	>2000	(W*) Large Sample Approx. w/ corr. for tied ranks	11	7	99.5	3.55987	0.000371	0.00662925	0	0	0	0	0	0	0	0	0	0	0	579	728	785	0	344	480	274				15803418
161367535	Z4218	ssnA	48794.4	5.76	putative selenium metabolism protein SsnA	selenium metabolism ?			Cytoplasmic	Unclassified	0	301	>2000	(W*) Large Sample Approx. w/ corr. for tied ranks	11	7	94	3.15199	0.0016216	0.0132097	0	0	0	0	0	0	0	0	0	0	0	742	566	503	0	0	72	227				161367535
15801592	Z2156	ydfZ	7276.09	7.94	putative selenoprotein YdfZ (67 aa)	selenium metabolism ?			Unknown	Hypothetical proteins	240	6852	28.51	(W*) Large Sample Approx. w/ corr. for tied ranks	11	7	105	3.52337	0.000426	0.00662925	0	456	395	0	174	340	0	655	0	624	0	10184	8258	9946	5513	3914	6267	3880				15801592
15801401	Z1941	ycgL	12414.1	9.16	protein important for survival during planktonic growth	stress response			Cytoplasmic	Unknown function	741	313	0.42	(W*) Large Sample Approx.	11	7	38	-2.58115	0.00984717	0.0460943	906	469	1065	165	1555	737	721	674	982	513	360	292	0	396	140	643	426	296				15801401
161367525 *	Z4394	ygiB	23478.3	9.44	conserved outer membrane protein	stress response	PhoP+,SoxS+	expression induced in biofilms	Periplasmic	Hypothetical proteins	58	780	13.48	(W*) Large Sample Approx. w/ corr. for tied ranks	11	7	90	2.27376	0.0229805	0.0798666	0	108	102	0	0	0	0	280	0	147	0	1349	1469	913	988	0	743	0				161367525
15804927	Z5953	yjiY	77840.7	8.85	putative carbon starvation protein	stress response			Cytoplasmic Membrane	Regulatory functions	0	567	>2000	(W*) Large Sample Approx. w/ corr. for tied ranks	11	7	99.5	3.55987	0.000371	0.00662925	0	0	0	0	0	0	0	0	0	0	0	783	731	454	1410	245	0	344				15804927
15800692 #	Z1171	terZ	20921.8	6.19	putative phage inhibition, colicin resistance and tellurite resistance protein	stress response			Cytoplasmic	Cellular processes	5535	7586	1.37	(W*) Large Sample Approx.	11	7	93	2.40002	0.0163943	0.0649815	6160	6895	5952	6756	3606	8890	3136	4375	4916	5140	5062	7274	9131	7926	6134	5748	9762	7124		37	1702868	15800692	1.98637e+06	4.83581e+06	2.43449	240	3.87298	0.000107511	0.000774822
15800693	Z1172	terA	42182.7	5.56	colicin resistance and tellurite resistance protein	stress response			Cytoplasmic	Cellular processes	85	3	0.04	(W*) Large Sample Approx. w/ corr. for tied ranks	11	7	40	-2.56403	0.0103466	0.0473715	117	86	81	0	101	143	0	61	56	294	0	0	0	0	0	24	0	0				15800693
15800694	Z1173	terB	16687.4	5.15	colicin resistance and tellurite resistance protein	stress response			Cytoplasmic	Cellular processes	1163	1809	1.56	(W*) Large Sample Approx.	11	7	95	2.58115	0.00984717	0.0460943	1878	982	858	1497	716	1189	1168	1195	495	1553	1257	1767	1155	1756	2171	1557	1963	2292				15800694
15800696	Z1175	terD	20527.6	4.64	colicin resistance and tellurite resistance protein	stress response			Cytoplasmic	Cellular processes	3440	8179	2.38	(W*) Large Sample Approx.	11	7	104	3.39625	0.000683	0.00789882	3266	4139	4719	5780	1402	2184	2874	4131	2878	3009	3460	5664	6602	11242	7921	6385	11618	7823		38	2013265	15800696	1	2.56436e+06	> 50	232	3.50238	0.000461121	0.00208002
	Z1175					stress response																																		38	2013283	15800696	1.60023e+06	3660715	2.28762	225	2.96696	0.00300763	0.00902288
15799992	Z0353	yagU	22966	6.5	inner membrane acid resistance protein YagU	stress response: acid resistance			Cytoplasmic Membrane	Hypothetical proteins	436	1955	4.48	(W*) Large Sample Approx. w/ corr. for tied ranks	11	7	101	3.1408	0.00168488	0.0135392	625	447	428	0	1253	509	1167	0	0	0	371	1883	2309	957	3425	1297	923	2893				15799992
15801646	Z2216	xasA/gadC	55100.8	8.76	probable glutamate/gamma-aminobutyrate antiporter	stress response: acid resistance	GadE+,Crp-		Cytoplasmic Membrane	Transport and binding proteins	559	1748	3.13	(W*) Large Sample Approx.	11	7	101	3.12455	0.00178077	0.0135392	118	860	570	153	395	289	931	370	902	352	1212	2550	2340	1454	1952	1774	657	1511				15801646
15804061 #	Z4930	gadA	52697.2	5.23	glutamate decarboxylase isozyme	stress response: acid resistance			Cytoplasmic	Central intermediary metabolism	775	2881	3.72	(W*) Large Sample Approx. w/ corr. for tied ranks	11	7	76	0.860828	0.389333	0.519689	205	42	45	177	117	7326	153	70	129	203	63	8623	9228	1147	149	1018	0	0		180	1702221	15804061	2.73829e+06	5.51281e+06	2.01323	221	2.64654	0.00813202	0.0203139
15804709	Z5719	adiA	84537.1	5.12	biodegradative arginine decarboxylase	stress response: acid resistance	HNS-		Cytoplasmic	Energy metabolism	0	187	-	(W*) Large Sample Approx. w/ corr. for tied ranks	11	7	94	3.15199	0.0016216	0.0132097	0	0	0	0	0	0	0	0	0	0	0	270	294	146	366	235	0	0				15804709
15803566	Z4376	ygiW	14010.2	5.08	stress-induced protein YgiW	stress response: cadmium, peroxides			Unknown	Hypothetical proteins	0	344	>2000	(W*) Large Sample Approx. w/ corr. for tied ranks	11	7	94	3.15199	0.0016216	0.0132097	0	0	0	0	0	0	0	0	0	0	0	308	655	1084	0	215	0	145				15803566
15804729 *	Z5742	cutA	12330.6	4.85	divalent-cation tolerance protein CutA	stress response: copper, manganese			Cytoplasmic	Cellular processes	1068	229	0.21	(W*) Large Sample Approx. w/ corr. for tied ranks	11	7	39	-2.51669	0.0118463	0.0518713	475	1079	2043	0	853	402	554	1035	942	3450	911	522	471	0	0	0	611	0				15804729
15800034	Z0399	betB	52874.9	5.13	betaine aldehyde dehydrogenase	stress response: osmotic stress			Cytoplasmic	Cellular processes	494	0	< 0.01	(W*) Large Sample Approx. w/ corr. for tied ranks	11	7	31.5	-3.31686	0.00091	0.00897038	477	830	589	0	656	311	320	795	357	568	531	0	0	0	0	0	0	0				15800034
15801655	Z2228	osmC	15117.5	5.57	osmotically inducible peroxidase	stress response: osmotic stress	RcsB+,HNS-		Cytoplasmic	Cellular processes	1483	78	0.05	(W*) Large Sample Approx. w/ corr. for tied ranks	11	7	30	-3.34034	0.000837	0.00897038	618	672	1484	173	531	3524	172	2577	1174	3375	2007	0	377	0	0	0	170	0				15801655
15801921	Z2555	yciE	18995.8	5.03	conserved protein YciE	stress response: osmotic stress	HNS-		Cytoplasmic	Unknown function	449	0	< 0.01	(W*) Large Sample Approx. w/ corr. for tied ranks	11	7	38.5	-2.78394	0.00537025	0.030484	268	0	642	0	689	326	0	278	508	1859	372	0	0	0	0	0	0	0				15801921
15804638	Z5644	yjbJ	8324.97	5.44	putative stress-response protein YjbJ	stress response: osmotic stress	RpoS+		Unknown	Unclassified	1352	0	< 0.01	(W*) Large Sample Approx. w/ corr. for tied ranks	11	7	28	-3.59216	0.000328	0.00662925	1566	1296	1380	289	1152	1275	1503	2097	1486	1997	829	0	0	0	0	0	0	0				15804638
15799695	Z0015	dnaJ	41042.8	7.97	chaperone protein DnaJ	stress response: protein (re)folding			Cytoplasmic	Protein fate	825	425	0.51	(W*) Large Sample Approx.	11	7	36	-2.76228	0.00573986	0.0313072	974	513	304	577	760	1081	992	922	1345	791	821	500	545	383	194	551	392	410				15799695
15800167 #	Z0542	clpP	23185.8	5.52	ATP-dependent Clp protease proteolytic subunit	stress response: protein (re)folding			Cytoplasmic	Protein fate	5109	6149	1.2	(W*) Large Sample Approx.	11	7	77	0.95095	0.34163	0.481544	1059	4095	7511	2985	3640	4890	4353	7361	8383	7012	4914	5587	5218	9731	6967	3957	5866	5721		17	1702404	15800167	2.43733e+06	3.58772e+06	1.47199	240	3.87298	0.000107511	0.000774822
15800168 #	Z0543	clpX	46354.3	5.24	ATP-dependent protease ATP-binding subunit ClpX	stress response: protein (re)folding			Cytoplasmic	Energy metabolism	701	715	1.02	(W*) Large Sample Approx.	11	7	68	0.13585	0.89194	0.914913	686	249	549	746	1129	698	1281	596	434	340	1007	775	985	350	313	1423	760	397		152	1702982	15800168	3.68156e+06	1.41962e+06	0.385603	121	-3.80843	0.00013985	0.000894754
15800171	Z0548	ybaU/ppiD	68147.1	4.94	peptidyl-prolyl cis-trans isomerase (rotamase D)	stress response: protein (re)folding	CpxR+		Cytoplasmic Membrane	Cell envelope	1067	1680	1.57	(W*) Large Sample Approx.	11	7	103	3.30568	0.000947	0.00897038	1355	1328	929	676	1403	844	1339	747	1173	870	1072	1936	1668	1464	1354	2232	1677	1429				15800171
15802154	Z2775	spy	18170.3	9.66	periplasmic protein Spy	stress response: protein (re)folding	CpxR+,BaeR+		Periplasmic	Unknown function	571	19	0.03	(W*) Large Sample Approx. w/ corr. for tied ranks	11	7	40	-2.56403	0.0103466	0.0473715	761	367	870	0	980	516	0	792	361	1636	0	0	0	0	0	0	136	0				15802154
15802400	Z3059	yedU/hchA	31170.9	5.54	chaperone protein HchA	stress response: protein (re)folding	HNS-		Cytoplasmic	Unclassified	3585	761	0.21	(W*) Large Sample Approx.	11	7	28	-3.48682	0.000489	0.00662925	3015	4094	4220	3604	2911	3272	1688	4318	3576	5359	3377	993	773	961	688	625	417	872		63	1702532	15802400	3.92331e+06	1.75406e+06	0.447087	133	-3.03384	0.00241465	0.00749497
	Z3059					stress response: protein (re)folding																																		63	1704063	15802400	1.20091e+06	231288	0.192594	120	-4.04121	5.31766e-05	0.000774822
15803877	Z4724	ppiA	20430.5	8.8	peptidyl-prolyl cis-trans isomerase A (rotamase A)	stress response: protein (re)folding	CpxR+		Periplasmic	Protein fate	2849	1283	0.45	(W*) Large Sample Approx.	11	7	38	-2.58115	0.00984717	0.0460943	4025	1781	2300	2915	3455	4915	249	2096	2334	3328	3938	1263	1101	1026	1469	556	1237	2327				15803877
15804734	Z5747	groES	10386.6	5.15	co-chaperonin GroES	stress response: protein (re)folding			Cytoplasmic	Protein fate	36299	14814	0.41	(W*) Large Sample Approx.	11	7	28	-3.48682	0.000489	0.00662925	37035	31651	29797	28658	36878	35576	24608	41406	49905	55856	27924	16452	11545	15487	15415	11980	19401	13419				15804734
15802809	Z3519	pmrD	11033.5	8.77	polymyxin resistance protein B	stress response: resistance to antibiotics			Unknown	Transport and binding proteins	399	0	< 0.01	(W*) Large Sample Approx. w/ corr. for tied ranks	11	7	38.5	-2.78394	0.00537025	0.030484	422	142	290	0	907	518	710	0	1208	0	192	0	0	0	0	0	0	0				15802809
15800338	Z0769	cspE	7463.15	8.09	cold shock protein CspE (69 aa)	stress response: RNA chaperone			Cytoplasmic	Cellular processes	2170	4906	2.26	(W*) Large Sample Approx.	11	7	95	2.58115	0.00984717	0.0460943	1792	4079	2457	3005	438	1459	859	2400	1943	3302	2136	4915	3465	7441	7290	3503	5950	1776				15800338
15800638 *	Z1117	cspD	7968.67	5.81	stationary phase/starvation inducible regulatory protein CspD	stress response: RNA chaperone			Cytoplasmic	Cellular processes	221	1024	4.64	(W*) Large Sample Approx. w/ corr. for tied ranks	11	7	90	2.27376	0.0229805	0.0798666	0	0	357	0	0	0	0	546	0	1043	483	0	1294	2341	1164	1152	0	1216				15800638
15800910	Z1406	cspG	7786.14	5.64	cold shock protein CspG	stress response: RNA chaperone			Cytoplasmic	Unclassified	0	881	>2000	(W*) Large Sample Approx. w/ corr. for tied ranks	11	7	105	3.96598	7.31e-05	0.00662925	0	0	0	0	0	0	0	0	0	0	0	291	633	1183	1973	640	856	594				15800910
15804102	Z4981	cspA	7402.96	5.58	cold shock protein CspA	stress response: RNA chaperone			Cytoplasmic	Cellular processes	0	5706	>2000	(W*) Large Sample Approx. w/ corr. for tied ranks	11	7	105	3.96598	7.31e-05	0.00662925	0	0	0	0	0	0	0	0	0	0	0	1852	1441	6452	13345	2915	9335	4606				15804102
15801753 #	Z2335	uspF/ynaF	18444.6	5.96	universal stress protein F	stress response: universal			Cytoplasmic	Unknown function	7762	8895	1.15	(W*) Large Sample Approx.	11	7	75	0.769817	0.441409	0.53399	10220	3948	8597	8175	9124	9429	7020	5252	7371	5003	11243	9388	7211	8548	6120	7460	12668	10873		53	1702416	15801753	5832117	8.89936e+06	1.52592	226	2.96929	0.00298491	0.00899779
15804030 #	Z4895	uspA	16065.8	5.11	universal stress protein; broad regulatory function?	stress response: universal			Cytoplasmic	Cellular processes	14149	12636	0.89	(W*) Large Sample Approx.	11	7	60	-0.588683	0.556074	0.645622	12344	19944	8790	22290	7743	10049	9570	9396	15318	15546	24647	9115	8179	15980	23922	6497	11034	13725		109	1779715	15804030	4.30997e+06	6.13727e+06	1.42397	240	3.87298	0.000107511	0.000774822
15800183	Z0565	ybaY	19440.3	7.87	uncharacterized outer membrane lipoprotein	stress response: osmotic stress in cell envelope	RpoS+		Periplasmic	Regulatory functions	1038	0	< 0.01	(W*) Large Sample Approx. w/ corr. for tied ranks	11	7	31.5	-3.31873	0.000904	0.00897038	532	384	912	0	912	647	1490	276	2778	528	2960	0	0	0	0	0	0	0				15800183
15801165	Z1683	mdoG	57880.1	6.7	glucan biosynthesis protein G	stress response: osmotic stress in cell envelope			Periplasmic	Cellular processes	730	267	0.37	(W*) Large Sample Approx.	11	7	28	-3.48682	0.000489	0.00662925	513	845	672	791	641	532	784	681	487	1343	736	138	402	357	256	406	258	54		156	1717130	15801165	2.17523e+06	793506	0.364792	135	-2.90474	0.00367561	0.0105716
15801173	Z1692	yceI	20911.6	5.57	uncharacterized periplasmic protein YceI	stress response: osmotic stress in cell envelope	RpoS+		Unknown	Unknown function	873	0	< 0.01	(W*) Large Sample Approx. w/ corr. for tied ranks	11	7	28	-3.59216	0.000328	0.00662925	355	772	893	463	508	1253	663	1480	562	1880	769	0	0	0	0	0	0	0				15801173
15804741	Z5754	ecnB	4809.33	7.93	bacteriolytic entericidin B lipoprotein	stress response: osmotic stress in cell envelope	OmpR-		Cytoplasmic Membrane	Unclassified	3167	1302	0.41	(W*) Large Sample Approx.	11	7	35	-2.85285	0.0043329	0.0259457	1999	7272	2744	867	3436	3814	3747	2084	3169	1985	3723	1506	1641	2040	0	1658	738	1535				15804741
15804947	Z5977	osmY	21075.5	5.95	periplasmic protein	stress response: osmotic stress in cell envelope	RpoS+,Lrp-,Crp-		Periplasmic	Cellular processes	1619	44	0.03	(W*) Large Sample Approx. w/ corr. for tied ranks	11	7	28	-3.52337	0.000426	0.00662925	1717	1589	1504	2363	982	1165	854	2484	1177	2555	1415	201	0	0	0	0	0	106		193	1781026	15804947	1.33506e+06	300406	0.225013	120	-3.99317	6.51968e-05	0.000774822
15799786	Z0112	yacF	28306.8	6.31	conserved protein YacF	unknown function			Cytoplasmic	Hypothetical proteins	377	19	0.05	(W*) Large Sample Approx. w/ corr. for tied ranks	11	7	34	-3.03234	0.00242663	0.0164998	737	84	253	319	632	99	962	0	466	364	228	0	0	0	0	133	0	0				15799786
15799847	Z0175	yaeH	15095.6	6.61	conserved protein YaeH	unknown function			Cytoplasmic	Unclassified	1482	624	0.42	(W*) Large Sample Approx.	11	7	32	-3.12455	0.00178077	0.0135392	2183	1708	1497	2164	975	1564	1663	1365	580	1473	1133	493	322	935	383	869	1063	303				15799847
15799886	Z0233	_	28255.7	5.35	putative biotin synthesis protein Z0233	unknown function			Unknown	Unclassified	447	26	0.06	(W*) Large Sample Approx. w/ corr. for tied ranks	11	7	30	-3.36705	0.00076	0.00851004	294	212	201	767	631	119	823	613	558	584	111	0	0	0	0	182	0	0				15799886
15800007	Z0370	_	33264.3	5.54	hypothetical protein Z0370	unknown function			Cytoplasmic	Unknown function	775	296	0.38	(W*) Large Sample Approx.	11	7	35	-2.85285	0.0043329	0.0259457	686	852	1277	767	337	239	988	1123	558	972	727	325	237	294	322	121	434	340				15800007
15800009	Z0372	_	13187.5	5.03	hypothetical protein Z0372	unknown function			Unknown	Hypothetical proteins	2829	1264	0.45	(W*) Large Sample Approx.	11	7	36	-2.76228	0.00573986	0.0313072	3026	3035	3831	3643	2198	3979	1043	3879	1767	2772	1942	526	1146	1424	2550	579	1546	1077				15800009
15800058	Z0425	yahO	9929.98	5.36	predicted protein YahO	unknown function			Unknown	Hypothetical proteins	335	0	< 0.01	(W*) Large Sample Approx. w/ corr. for tied ranks	11	7	35	-3.0478	0.0023052	0.0164311	204	480	454	0	185	179	233	690	0	438	819	0	0	0	0	0	0	0				15800058
15800115	Z0485	yaiA	7280.89	6.08	uncharacterized protein yaiA (63 aa)	unknown function	OxyR+		Unknown	Hypothetical proteins	704	0	< 0.01	(W*) Large Sample Approx. w/ corr. for tied ranks	11	7	38.5	-2.78394	0.00537025	0.030484	1942	334	659	0	384	0	1102	1002	0	478	1839	0	0	0	0	0	0	0				15800115
15800373	Z0809	ybeZ	40652.9	6.24	putative ATP-binding hydrolase in pho regulon	unknown function			Cytoplasmic	Unknown function	1411	944	0.67	(W*) Large Sample Approx.	11	7	35	-2.85285	0.0043329	0.0259457	1388	953	1303	858	1568	1606	1718	1370	1595	1812	1355	660	1169	1230	720	1091	809	929				15800373
15800389	Z0835	ybfF	28476.2	5.86	putative esterase YbfF	unknown function			Unknown	Unknown function	291	0	< 0.01	(W*) Large Sample Approx. w/ corr. for tied ranks	11	7	38.5	-2.78394	0.00537025	0.030484	895	324	308	0	385	112	166	0	0	731	276	0	0	0	0	0	0	0				15800389
15800415	Z0863	ybgK	34461.1	8.59	putative carboxylase YbgK	unknown function			Cytoplasmic	Unknown function	634	170	0.27	(W*) Large Sample Approx. w/ corr. for tied ranks	11	7	33	-3.04976	0.00229023	0.0164311	774	747	590	673	369	910	289	806	816	597	399	0	0	0	278	535	380	0				15800415
15800462	Z0923	_	12881.4	4.61	putative homeobox protein Z0923	unknown function			Periplasmic	Hypothetical proteins	1732	0	< 0.01	(W*) Large Sample Approx. w/ corr. for tied ranks	11	7	28	-3.59216	0.000328	0.00662925	3224	4670	2526	1193	394	1500	1032	956	874	1828	854	0	0	0	0	0	0	0				15800462
15800524	Z0992	ybhB	17070.4	5.27	putative kinase inhibitor protein YbhB	unknown function			Cytoplasmic	Hypothetical proteins	1273	228	0.18	(W*) Large Sample Approx. w/ corr. for tied ranks	11	7	33	-3.04027	0.0023637	0.0164549	1651	1594	1509	356	945	1120	306	1719	782	3003	1019	0	332	0	0	340	609	316		161	1702293	15800524	1.25925e+06	775430	0.615788	145	-2.25924	0.0238684	0.0493911
15800573 *	Z1043	ybiU	47338.6	5.62	hypothetical protein Z1043	unknown function			Cytoplasmic	Hypothetical proteins	33	455	13.82	(W*) Large Sample Approx. w/ corr. for tied ranks	11	7	90	2.42079	0.0154868	0.0636989	301	0	0	0	0	61	0	0	0	0	0	84	370	0	583	0	2059	86				15800573
15800620	Z1095	ybjP	19150.4	6.17	putative lipoprotein YbjP	unknown function			Unknown	Energy metabolism	1680	3829	2.28	(W*) Large Sample Approx.	11	7	103	3.30568	0.000947	0.00897038	1914	2773	1706	454	2136	467	2572	1196	2361	950	1952	3675	4711	3807	3355	4287	2542	4427				15800620
15800760	Z1243	ycaC	23149.2	5.2	predicted hydrolase YcaC	unknown function			Unknown	Unknown function	891	0	< 0.01	(W*) Large Sample Approx. w/ corr. for tied ranks	11	7	35	-3.0478	0.0023052	0.0164311	450	659	1092	0	1169	184	0	2606	1079	451	2108	0	0	0	0	0	0	0				15800760
15800968 *	Z1474	borW	10476.9	9.15	putative Bor protein precursor of bacteriophage BP-933W	unknown function			Unknown	Mobile and extrachromosomal element functions	2307	9572	4.15	(W*) Large Sample Approx. w/ corr. for tied ranks	11	7	93.5	2.45802	0.0139707	0.0579379	0	2008	4824	0	1207	0	686	678	9358	1393	5224	13524	17336	8621	0	10802	6130	10589				15800968
15801184	Z1704	yceH	24175.5	5.02	conserved protein YceH	unknown function			Unknown	Unknown function	1163	409	0.35	(W*) Large Sample Approx.	11	7	28	-3.48682	0.000489	0.00662925	1751	1099	880	1675	1102	950	915	973	886	1158	1407	394	138	447	121	436	516	810				15801184
15801205 *	Z1727	yceD	19314.2	4.45	conserved protein YceD	unknown function			Cytoplasmic	Hypothetical proteins	527	1060	2.01	(W*) Large Sample Approx. w/ corr. for tied ranks	11	7	94	2.49187	0.0127073	0.0533302	800	1165	551	0	690	435	286	822	245	798	0	1514	1320	1641	871	830	1001	247				15801205
15801402	Z1942	_	23680.2	5.88	putative isomerase Z1942	unknown function			Unknown	Energy metabolism	943	90	0.1	(W*) Large Sample Approx. w/ corr. for tied ranks	11	7	30	-3.34034	0.000837	0.00897038	915	829	1098	1193	589	372	255	715	868	2270	1272	0	0	346	0	283	0	0				15801402
161367612 *	Z2029	yciI	10601.6	5.19	predicted enzyme YciI	unknown function			Unknown	Unclassified	9653	3630	0.38	(W*) Large Sample Approx.	11	7	39	-2.49058	0.0127533	0.0533302	11251	1186	6091	19305	5591	11569	9284	11102	5057	15864	9881	2006	726	3624	6554	8423	654	3421				161367612
15801487 *	Z2040	_	8883.01	9.46	hypothetical protein Z2040	unknown function			Unknown	Hypothetical proteins	549	0	< 0.01	(W*) Large Sample Approx. w/ corr. for tied ranks	11	7	42	-2.5238	0.0116093	0.0511012	1544	0	453	0	758	536	741	919	0	1093	0	0	0	0	0	0	0	0				15801487
15801640	Z2210	_	64096.9	5.76	putative sulfatase	unknown function			Unknown/Multiple Localization	Energy metabolism	1283	658	0.51	(W*) Large Sample Approx.	11	7	37	-2.67172	0.00754642	0.037493	1522	1511	1895	1397	532	872	884	1527	1124	1902	941	637	416	604	494	1193	874	391				15801640
15801697	Z2273	ydcY	8799.55	5.59	hypothetical protein YdcY	unknown function			Unknown	Hypothetical proteins	283	917	3.24	(W*) Large Sample Approx. w/ corr. for tied ranks	11	7	99	2.97427	0.00293685	0.019808	0	0	253	0	313	741	0	385	0	361	1063	866	938	1177	1248	470	830	889				15801697
15801906	Z2537	yciN	9385.3	5.47	hypothetical protein YciN (83 aa)	unknown function			Unknown	Unclassified	2608	1012	0.39	(W*) Large Sample Approx. w/ corr. for tied ranks	11	7	36.5	-2.7184	0.00655978	0.0341462	1840	2285	1622	686	2031	1498	2061	2190	1746	8346	4386	296	645	803	1728	651	1746	1216				15801906
15802259	Z2897	yebE	23823.7	5.13	conserved inner membrane protein YebE	unknown function	CpxR+		Cytoplasmic Membrane	Unknown function	541	65	0.12	(W*) Large Sample Approx. w/ corr. for tied ranks	11	7	35.5	-2.85969	0.00424058	0.0259457	899	372	440	836	772	618	1007	133	0	637	238	0	316	0	0	0	141	0				15802259
15802287	Z2928	yecM	21535.7	5.45	predicted metal-binding enzyme YecM	unknown function			Cytoplasmic	Hypothetical proteins	670	28	0.04	(W*) Large Sample Approx. w/ corr. for tied ranks	11	7	28	-3.55155	0.000383	0.00662925	901	651	494	704	303	734	605	751	1026	536	668	195	0	0	0	0	0	0				15802287
15802317	Z2964	yecA	24980.3	4.55	conserved metal-binding protein YecA	unknown function			Cytoplasmic	Unclassified	1762	955	0.54	(W*) Large Sample Approx.	11	7	36	-2.76228	0.00573986	0.0313072	1687	1629	2442	733	1931	1526	1469	2733	1423	2418	1390	1058	1153	1434	193	933	830	1084				15802317
15802319	Z2967	_	12858.4	6.17	hypothetical protein Z2967 (115 aa)	unknown function			Unknown	Hypothetical proteins	2010	125	0.06	(W*) Large Sample Approx. w/ corr. for tied ranks	11	7	34.5	-2.95194	0.00315789	0.0208833	369	804	2803	968	638	3630	0	5032	1763	3687	2412	418	0	0	0	460	0	0				15802319
15802364	Z3019	yedE	44411.3	10.05	putative inner membrane protein	unknown function			Cytoplasmic Membrane	Unknown function	196	0	< 0.01	(W*) Large Sample Approx. w/ corr. for tied ranks	11	7	38.5	-2.78394	0.00537025	0.030484	0	90	391	0	367	0	319	445	135	140	264	0	0	0	0	0	0	0				15802364
15802486	Z3168	yeeX	15132	9.16	conserved protein YeeX	unknown function			Cytoplasmic	Unknown function	1424	4205	2.95	(W*) Large Sample Approx. w/ corr. for tied ranks	11	7	96	2.6731	0.00751546	0.037493	292	1011	1325	0	1659	0	705	2681	3667	2237	2087	2909	3170	1971	9170	5609	2138	4468				15802486
15802495	Z3178	yeeZ	29740.6	5.28	predicted epimerase YeeZ	unknown function			Periplasmic	Hypothetical proteins	1276	621	0.49	(W*) Large Sample Approx.	11	7	37	-2.67172	0.00754642	0.037493	1913	831	1749	1497	1095	1246	1428	1594	847	886	946	0	785	976	405	317	1129	737				15802495
15802586	Z3275	_	19383.2	6.36	hypothetical protein Z3275	unknown function			Unknown	Hypothetical proteins	2574	172	0.07	(W*) Large Sample Approx. w/ corr. for tied ranks	11	7	28	-3.49404	0.000476	0.00662925	1482	2300	2613	1933	1272	2585	948	3970	2813	5252	3141	0	249	0	460	262	233	0				15802586
15802693	Z3392	_	25890.5	5.04	putative isomerase-decarboxylase	unknown function			Cytoplasmic	Unknown function	1170	0	< 0.01	(W*) Large Sample Approx. w/ corr. for tied ranks	11	7	28	-3.59216	0.000328	0.00662925	906	656	932	1477	1556	368	1776	2124	860	1798	416	0	0	0	0	0	0	0				15802693
15802801	Z3510	ais	22275.7	9.18	protein induced by aluminum	unknown function			Unknown	Unclassified	672	97	0.14	(W*) Large Sample Approx. w/ corr. for tied ranks	11	7	34	-2.95872	0.00308916	0.0207794	1564	412	585	742	121	347	158	592	810	1270	791	0	348	0	155	174	0	0				15802801
15802889	Z3606	_	11285.3	4.57	hypothetical protein Z3606	unknown function			Unknown	Hypothetical proteins	2259	4162	1.84	(W*) Large Sample Approx.	11	7	100	3.03398	0.00241347	0.0164549	2192	2117	1754	2859	2509	1487	3682	2283	1733	2537	1693	4126	3147	5030	5602	5000	2426	3802				15802889
15803112	Z3869	yfiQ	97953.7	6.04	fused predicted acyl-CoA synthetase	unknown function			Cytoplasmic	Unknown function	126	20	0.16	(W*) Large Sample Approx. w/ corr. for tied ranks	11	7	38	-2.65913	0.00783424	0.0388461	0	144	109	0	102	227	116	79	302	158	147	0	0	0	0	99	0	39				15803112
15803139	Z3912	_	17742	8.6	hypothetical protein Z3912	unknown function			Unknown	Unclassified	376	0	< 0.01	(W*) Large Sample Approx. w/ corr. for tied ranks	11	7	28	-3.59216	0.000328	0.00662925	508	122	232	219	436	1104	189	353	160	335	471	0	0	0	0	0	0	0				15803139
15803331	Z4126	_	8342.37	5.6	hypothetical protein Z4126 (76 aa)	unknown function			Unknown	Hypothetical proteins	2204	0	< 0.01	(W*) Large Sample Approx. w/ corr. for tied ranks	11	7	31.5	-3.31686	0.00091	0.00897038	586	2986	2827	0	4550	2877	1319	1836	2235	1753	3276	0	0	0	0	0	0	0				15803331
15803407	Z4209	ygeW	44189.5	5.58	putative aspartate carbamoyltransferase	unknown function			Cytoplasmic	Cell envelope	0	910	>2000	(W*) Large Sample Approx. w/ corr. for tied ranks	11	7	99.5	3.55987	0.000371	0.00662925	0	0	0	0	0	0	0	0	0	0	0	1355	1181	1652	0	895	664	624		94	1785307	15803407	1	1.72663e+06	> 50	232	3.50238	0.000461121	0.00208002
161367528	Z4304	yggL	12866	4.81	predicted protein YggL (118 aa)	unknown function			Cytoplasmic	Unknown function	893	325	0.36	(W*) Large Sample Approx. w/ corr. for tied ranks	11	7	37	-2.67725	0.00742295	0.037493	485	1055	1332	948	833	790	815	1264	689	480	1125	819	0	370	0	0	806	278				161367528
15803766	Z4591	yhcM	43061.9	6.37	conserved protein with NTP hydrolase domain	unknown function			Cytoplasmic	Unknown function	139	6	0.05	(W*) Large Sample Approx. w/ corr. for tied ranks	11	7	40	-2.56403	0.0103466	0.0473715	480	0	188	179	236	47	0	214	0	63	127	0	0	0	0	0	0	45				15803766
15803861	Z4706	slyX	8214.02	4.89	host factor for lysis of ?X174 infection	unknown function			Unknown	Unknown function	1391	104	0.07	(W*) Large Sample Approx. w/ corr. for tied ranks	11	7	28	-3.52337	0.000426	0.00662925	1020	1971	1633	886	583	1661	1524	1771	1937	1687	631	0	0	0	371	0	358	0				15803861
161367482	Z5341	yigI	17223.9	6.42	uncharacterized protein YigI	unknown function			Unknown	Unclassified	439	22	0.05	(W*) Large Sample Approx. w/ corr. for tied ranks	11	7	37	-2.79564	0.00517976	0.030484	920	0	420	1000	262	124	1373	159	291	0	284	0	0	0	0	157	0	0				161367482
15804807	Z5827	ytfJ	20493.8	8.65	conserved protein YtfJ	unknown function			Unknown/Multiple Localization	Unclassified	1498	48	0.03	(W*) Large Sample Approx. w/ corr. for tied ranks	11	7	28	-3.55155	0.000383	0.00662925	1226	1381	1681	1421	1169	998	1525	1986	1292	2162	1641	0	0	0	0	339	0	0				15804807
15804876	Z5897	_	127521	6.01	hypothetical protein Z5897	unknown function			Cytoplasmic	Hypothetical proteins	235	31	0.13	(W*) Large Sample Approx. w/ corr. for tied ranks	11	7	35	-2.88428	0.00392315	0.0248566	354	43	121	423	405	168	529	123	168	88	164	33	0	0	0	182	0	0				15804876
15804913	Z5937	yjiM	43597.4	5.38	hypothetical protein YjiM	unknown function			Cytoplasmic	Hypothetical proteins	417	0	< 0.01	(W*) Large Sample Approx. w/ corr. for tied ranks	11	7	28	-3.59216	0.000328	0.00662925	739	161	355	578	317	241	414	462	491	219	616	0	0	0	0	0	0	0				15804913
15804925	Z5951	_	32049.3	4.58	putative GTP-binding protein YjiA	unknown function			Cytoplasmic	Biosynthesis of cofactors, prosthetic groups, and carriers	537	57	0.11	(W*) Large Sample Approx. w/ corr. for tied ranks	11	7	39	-2.56583	0.010293	0.0473715	524	94	449	1708	562	0	1027	409	0	650	485	111	0	0	285	0	0	0				15804925
15801540	Z2099	_	12394.6	4.86	hypothetical protein Z2099	unknown function			Unknown	Unknown function	57	3951	69.08	(W*) Large Sample Approx. w/ corr. for tied ranks	11	7	105	3.72509	0.000195	0.00662925	0	0	0	0	381	0	248	0	0	0	0	4023	3288	5110	4146	2493	3450	5149				15801540
644 unique proteins
* significant only from Inspect APEX analysis
# not statistically significant (p value > 0.07, BH)
120 distinct proteins with matching directions of change (p value > 0.05, W)
15 proteins with mismatching directions or change or not sufficient stat. significance in APEX data (p value > 0.05, W)
[truncated: 1 more columns]
